# Supplementary material for: Non-dikarya fungi share the TORC1 pathway with animals, not with Saccharomyces cerevisiae
Source: Sci Rep. 2025 Feb 18;15:5926. doi: 10.1038/s41598-025-89635-4 (PMC11836306; doi:10.1038/s41598-025-89635-4)
Supplement: Supplementary file 1 — Supplementary Material 1 [file 41598_2025_89635_MOESM1_ESM.xlsx]

## Sheet: reference_dataset
				UniProt ID
Subcomplex	Protein name	Alias	Pfam/ Interpro accession	Homo sapiens	Mus musculus	Saccharomyces cerevisiae	Schizosaccharomyces pombe
	TOR1	mTOR1/ ScTOR1/ SpTOR1	PF00454 PF02259 PF02260 PF08771	P42345	Q9JLN9	P35169	O14356
	TOR2	ScTOR2/ SpTOR2	PF00454 PF02259 PF02260 PF08771			P32600	Q9Y7K2
	FLCN	Lst7/ Bhd1	PF11704 PF16692	Q8NFG4	Q8QZS3	P53237	O74769
	FNIP	Lst4	PF14636 PF14637 PF14638	Q8TF40	Q68FD7	P34239	Q9P6K4
RAGULATOR/ EGO/ Lam	Lamtor1	LTOR1/ Ego1/ Lam1	PF15454	Q6IAA8	Q9CQ22	Q02205	C6Y4C6
	Lamtor2	LTOR2/ Lam2/ Ego3	PF03259	Q9Y2Q5	Q9JHS3		Q9Y7J2
	Lamtor3	LTOR3	PF08923	Q9UHA4	O88653
	Lamtor4	LTOR4/ C7orf59/ Lam4	IPR034601	Q0VGL1	Q8CF66		C6Y4A8
	Lamtor5	LTOR5/ HBXIP	PF16672	O43504	Q9D1L9
	Ego2		PF11503			Q3E830
	Ego3	SLM4	PF16818			P38247
	Lam3						G2TRJ4
RAG GTPase	RagA	Gtr1	PF04670	Q7L523	Q80X95
	RagB		PF04670	Q5VZM2	Q6NTA4	Q00582	O74824
	RagC	Gtr2	PF04670	Q9HB90	Q99K70	P53290	O74544
	RagD		PF04670	Q9NQL2	Q7TT45
	Lst8	Wat1	PF00400	Q9BVC4	Q9DCJ1	P41318	O74184
	SIN1	MAPKAP1/ Avo1	PF16978 PF16979	Q9BPZ7	Q8BKH7	Q08236	Q9P7Y9
	Rictor	RICTR/ Avo3/ TSC11	PF14663 PF14664 PF14665 PF14666 PF14668	Q6R327	Q6QI06	P40061	Q09743
	Raptor	Kog1/ Mip1	PF14538	Q8N122	Q8K4Q0	P38873	P87141
	Protor	PRR5/ Bit61	PF08539	P85299	Q812A5	P47041	O74547
	Rheb		PF00071	Q15382	Q921J2	P25378	O94363
GATOR1/ SEACIT	DEPDC5	Iml1/ Sea1	PF19418	O75140	P61460	P47170	O74788
	NPRL2	Npr2/ TUSC4	PF06218	Q8WTW4	Q9WUE4	P39923	O42857
	NPRL3	Npr3/ C16orf35	PF03666	Q12980	Q8VIJ8	P38742	Q9HGM7
GATOR2/ SEACAT	WDR24	Sea2/ RTC1	PF00400	Q96S15	Q8CFJ9	Q08281	O14186
	WDR59	Sea3/ KIAA1923	PF00400	Q6PJI9	Q8C0M0	Q03897	O13686
	MIOS	Sea4	PF21719 PF21720	Q9NXC5	Q8VE19	P38164	Q09866
	SEH1L	Seh1	PF00400	Q96EE3	Q8R2U0	P53011	Q10099
	SEC13	Sec13	PF00400	P55735	Q9D1M0	Q04491	O94319
Castor	Castor1		PF18700	Q8WTX7	Q9CWQ8
	Castor2		PF21389	A6NHX0	Q8CAB8
	Deptor		PF00610	Q8TB45	Q570Y9
TSC	TSC1		PF04388	Q92574	Q9EP53
	TSC2		PF03542	P49815	Q61037
KICSTOR	ITFG2		PF15907	Q969R8	Q91WI7
	KICS2		PF09404	Q96MD2	Q6P1I3
	KPTN		IPR029982	Q9Y664	Q8VCX6
	SZT2		IPR033228	Q5T011	A2A9C3
	Samtor	BMT2	PF11968	Q1RMZ1	Q8BXK4	P38278	Q9UUH2
	Sestrin		PF04636	P58005	Q9CYP7
	Tco89		PF10452			Q08921	O74428

## Sheet: 183_fungal_assemblies
Assembly accession ID	Organism name	Pubmed ID	DOI
GCA_000002525.1	Yarrowia lipolytica CLIB122	15229592
GCA_000006255.1	Postia placenta Mad-698-R	19193860
GCA_000146045.2	Saccharomyces cerevisiae S288C	8849441
GCA_000146465.1	Encephalitozoon intestinalis ATCC 50506	22802648
GCA_000146945.2	Sclerotinia sclerotiorum 1980 UF-70	21876677
GCA_000149305.1	Rhizopus delemar RA 99-880	[19578406]
GCA_000149335.2	Coccidioides immitis RS	19717792
GCA_000149845.2	Schizosaccharomyces japonicus yFS275	21511999
GCA_000150675.2	Verticillium dahliae VdLs,17	21829347
GCA_000151295.1	Allomyces macrogynus ATCC 38327	23548000, 24710297
GCA_000151645.1	Tuber melanosporum	20348908
GCA_000167675.2	Trichoderma reesei QM6a	18454138
GCA_000181695.1	Malassezia globosa CBS 7966	18000048
GCA_000182565.2	Spizellomyces punctatus DAOM BR117	24710297
GCA_000182895.1	Coprinopsis cinerea okayama7#130	20547848
GCA_000182965.3	Candida albicans SC5314		10.1186/gb-2013-14-9-r97
GCA_000192795.1	Vavraia culicis subsp, floridensis	26300319
GCA_000203795.1	Batrachochytrium dendrobatidis JAM81	24950717, 24646409
GCA_000204055.1	Melampsora larici-populina 98AG31	21536894
GCA_000209485.1	Enterocytozoon bieneusi H348	19132089
GCA_000218685.1	Serpula lacrymans var, lacrymans S7,9	21764756
GCA_000219625.1	Zymoseptoria tritici IPO323	21994252
GCA_000225545.1	Arthrobotrys oligospora ATCC 24927	21909256
GCA_000230595.3	Edhazardia aedis USNM 41457	26300319
GCA_000230625.1	Exophiala dermatitidis NIH/UT8656	28348446
GCA_000231115.1	Vittaforma corneae ATCC 50505	12425527
GCA_000250985.1	Nematocida parisii ERTm1	22813931
GCA_000277815.3	Encephalitozoon hellem ATCC 50504	22802648
GCA_000280035.2	Encephalitozoon romaleae SJ-2008	22802648
GCA_000316135.1	Trachipleistophora hominis	23133373
GCA_000328475.2	Ustilago maydis 521	17080091
GCA_000383075.1	Nosema bombycis CQ1	23496955
GCA_000385875.2	Anncaliia algerae PRA339	24967735
GCA_000400465.1	Wallemia ichthyophaga EXF-994	24034603
GCA_000439145.3	Rhizophagus irregularis DAOM 181602=DAOM 197198	[24277808, 29355972]
GCA_000442015.1	Rozella allomycis CSF55	23932404
GCA_000447185.1	Nosema apis BRL 01	23829473
GCA_000711695.1	Tilletiaria anomala UBC 951	24926052
GCA_000738915.1	Nematocida sp, 1 ERTm6	25237020
GCA_000739165.1	Podila verticillata NRRL 6337	28289537
GCA_000760515.2	Mitosporidium daphniae		10.1073/pnas.1410442111
GCA_000803265.1	Ordospora colligata OC4	25587016
GCA_000827485.1	Amanita muscaria Koide BX008	24923322
GCA_000938895.1	Parasitella parasitica	[28034347]
GCA_000950595.1	Mucor ambiguus		https://www.ncbi.nlm.nih.gov/bioproject/275080
GCA_000988165.1	Nosema ceranae	25914091
GCA_001432165.1	Pseudoloma neurophilia	27230544
GCA_001477545.1	Pneumocystis carinii B80	23392351
GCA_001566745.1	Conidiobolus coronatus NRRL 28638	25977457
GCA_001574975.1	Gonapodya prolifera JEL478		10.1007/s00253-019-09983-w
GCA_001638985.2	Phycomyces blakesleeanus NRRL 1555(-)	[27238284]
GCA_001642395.1	Nematocida displodere	27362540
GCA_001642415.1	Nematocida sp, ERTm5		10.1371/journal.ppat.1011225
GCA_001651415.1	Linnemannia elongata AG-77	[28076891]
GCA_001683725.1	Choanephora cucurbitarum	[30173631, 28091548, 30699769, 25522548, 30731832, 24049494, 30812839, 30812878, 1260541, 4215, 1201519, 5584627, 5956921, 13281494]
GCA_001875675.1	Amphiamblys sp, WSBS2006		10.1093/gbe/evw235
GCA_001929475.1	Neolecta irregularis DAH-3		10.1038/s42003-021-01799-7
GCA_001953115.1	Smittium mucronatum	24027350	10.1093/molbev/msw126
GCA_001969505.1	Zancudomyces culisetae	15689432	10.1093/molbev/msw126
GCA_001970855.1	Smittium culicis	24027350	10.1093/molbev/msw126
GCA_002081675.1	Enterocytozoon hepatopenaei		10.1111/1462-2920.13734
GCA_002087885.1	Hepatospora eriocheir		10.1111/1462-2920.13734
GCA_002087915.1	Enterospora canceri		10.1111/1462-2920.13734
GCA_002102555.1	Catenaria anguillulae PL171	32788582
GCA_002104895.1	Anaeromyces robustus	26912365
GCA_002104905.1	Basidiobolus meristosporus CBS 931,73		10.1038/ng.3859
GCA_002104935.1	Hesseltinella vesiculosa	[28481340]	https://data.nal.usda.gov/dataset/comparative-genome-analysis-mucormycosis-causing-strains-clinical-settings-2
GCA_002104945.1	Piromyces finnis	26912365
GCA_002104975.1	Neocallimastix californiae	26912365
GCA_002104985.1	Rhizoclosmatium globosum	24108616
GCA_002104995.1	Linderina pennispora	24027350
GCA_002105135.1	Syncephalastrum racemosum	[28481340]
GCA_002105155.1	Lobosporangium transversale	[28481340]
GCA_002105175.1	Absidia repens	[28481340]	10.1038/ng.3859
GCA_002157105.1	Piromyces sp, E2		10.1007/s00253-019-09983-w
GCA_002261195.1	Bifiguratus adelaidae	[28876195]	10.1080/00275514.2017.1364958
GCA_002705745.1	Coemansia reversa NRRL 1564		10.1093/gbe/evv090
GCA_002708625.1	Rhizopus microsporus ATCC 52813	[27956601]
GCA_002794465.1	Paramicrosporidium saccamoebae		10.1007/s00253-019-09983-w
GCA_003086715.1	Smittium megazygosporum	24027350	10.1128/mbio.00636-18
GCA_003086725.1	Furculomyces boomerangus	24027347	10.1128/mbio.00636-18
GCA_003086735.1	Smittium simulii	24027350
GCA_003097675.1	Smittium angustum	24027350	10.1128/mbio.00636-18
GCA_003325435.1	Rhizopus azygosporus	[29674435]	10.1534/g3.118.200235
GCA_003547095.1	Diversispora epigaea	[30368822]
GCA_003549995.1	Rhizophagus sp, MUCL 43196	[30636349]
GCA_003550305.1	Glomus cerebriforme	[30636349]	10.1093/gbe/evt120
GCA_003550325.1	Gigaspora rosea	[30636349]
GCA_003614145.1	Piptocephalis cylindrospora	30297742	10.1038/s41564-018-0261-0
GCA_003614675.1	Dimargaris cristalligena	30297742	10.1038/s41564-018-0261-0
GCA_003614705.1	Blyttiomyces helicus	30297742
GCA_003614735.1	Thamnocephalis sphaerospora	30297742	10.1038/s41564-018-0261-0
GCA_003614755.1	Syncephalis pseudoplumigaleata	30297742	10.1038/s41564-018-0261-0
GCA_003615045.1	Caulochytrium protostelioides	30297742
GCA_003990745.1	Jimgerdemannia flammicorona	[30485448]	10.1111/nph.15613
GCA_003990785.1	Endogone sp, FLAS-F59071	[30485448]
GCA_004000155.1	Tubulinosema ratisbonensis		10.1128/MRA.00077-19
GCA_004325065.1	Hamiltosporidium magnivora		10.1093/gbe/evz270
GCA_004325075.1	Hamiltosporidium tvaerminnensis		10.1093/gbe/evz270
GCA_006535955.1	Synchytrium endobioticum	31209237
GCA_006535965.1	Spizellomyces sp, 'palustris'	31209237
GCA_006535975.1	Chytriomyces confervae	31209237
GCA_006535985.1	Synchytrium microbalum	30200892
GCA_006536005.1	Powellomyces hirtus	31209237
GCA_009809945.1	Gigaspora margarita		10.1111/1462-2920.14827
GCA_010203745.1	Mucor lusitanicus		10.1016/j.cub.2019.09.024
GCA_012184305.1	Drechslerella brochopaga		10.1016/j.isci.2020.101057
GCA_012184315.1	Arthrobotrys entomopaga		10.1016/j.isci.2020.101057
GCA_014805555.1	Thelohania contejeani		10.1128/MRA.01346-20.
GCA_014805705.1	Cucumispora dikerogammari		10.1128/MRA.01346-20.
GCA_014839865.1	Apophysomyces ossiformis
GCA_014839935.1	Entomophthora muscae		10.1101/232140
GCA_015039355.1	Ramaria rubella		10.1038/s41467-020-18795-w
GCA_015499975.1	Dissophora ornata		10.1007/s13225-020-00455-5
GCA_015499985.1	Haplosporangium gracile		10.1007/s13225-020-00455-5
GCA_015500005.1	Entomortierella lignicola		10.1007/s13225-020-00455-5
GCA_015500155.1	Haplosporangium bisporale		10.1007/s13225-020-00455-5
GCA_015502445.1	Mortierella sp, GBA35		10.1007/s13225-020-00455-5
GCA_015502455.1	Mortierella sp, AM989		10.1007/s13225-020-00455-5
GCA_015502465.1	Mortierella sp, 14UC		10.1007/s13225-020-00455-5
GCA_015502475.1	Mortierella sp, AD031		10.1007/s13225-020-00455-5
GCA_015502485.1	Mortierella sp, GBA39		10.1007/s13225-020-00455-5
GCA_015502505.1	Linnemannia schmuckeri		10.1007/s13225-020-00455-5
GCA_015502575.1	Mortierella sp, AD010		10.1007/s13225-020-00455-5
GCA_015529505.1	Haplosporangium sp, Z 11		10.1007/s13225-020-00455-5
GCA_015529515.1	Haplosporangium sp, Z 767		10.1007/s13225-020-00455-5
GCA_015529795.1	Haplosporangium sp, Z 27		10.1007/s13225-020-00455-5
GCA_015679515.1	Mortierella sp, NVP85		10.1007/s13225-020-00455-5
GCA_015679535.1	Podila horticola		10.1007/s13225-020-00455-5
GCA_015679545.1	Mortierella sp, AD094		10.1007/s13225-020-00455-5
GCA_015679585.1	Entomortierella beljakovae		10.1007/s13225-020-00455-5
GCA_015679605.1	Podila epigama		10.1007/s13225-020-00455-5
GCA_015679695.1	Mortierella sp, AD011		10.1007/s13225-020-00455-5
GCA_015680625.1	Mortierella hygrophila		10.1007/s13225-020-00455-5
GCA_015680635.1	Lunasporangiospora selenospora		10.1007/s13225-020-00455-5
GCA_015698045.1	Rhizophagus clarus		10.1186/s12864-018-4853-0
GCA_015832245.1	Nosema granulosis		10.3389/fmicb.2023.1152586
GCA_015847235.1	Linnemannia zychae		10.1007/s13225-020-00455-5
GCA_015849295.1	Modicella reniformis		10.1007/s13225-020-00455-5
GCA_015849325.1	Mortierella antarctica		10.1007/s13225-020-00455-5
GCA_015849335.1	Entomortierella chlamydospora		10.1007/s13225-020-00455-5
GCA_015852385.1	Podila clonocystis		10.1007/s13225-020-00455-5
GCA_015852425.1	Gryganskiella cystojenkinii		10.1007/s13225-020-00455-5
GCA_015852495.1	Podila epicladia		10.1007/s13225-020-00455-5
GCA_016097715.1	Apophysomyces sp, BC1015
GCA_016097735.1	Apophysomyces sp, BC1021
GCA_016097755.1	Apophysomyces sp, BC1034
GCA_016097855.1	Linnemannia gamsii		10.1007/s13225-020-00455-5
GCA_016097895.1	Linnemannia exigua		10.1007/s13225-020-00455-5
GCA_016097935.1	Dissophora globulifera		10.1007/s13225-020-00455-5
GCA_016097945.1	Podila humilis		10.1016/j.isci.2022.104840
GCA_016098005.1	Podila minutissima		10.1007/s13225-020-00455-5
GCA_016098015.1	Gamsiella multidivaricata		10.1007/s13225-020-00455-5
GCA_016098025.1	Mortierella sp, AD032		10.1007/s13225-020-00455-5
GCA_016098035.1	Mortierella sp, GBA30		10.1007/s13225-020-00455-5
GCA_016098045.1	Mortierella sp, GBA43		10.1007/s13225-020-00455-5
GCA_016098085.1	Mortierella sp, NVP41		10.1007/s13225-020-00455-5
GCA_016098105.1	Actinomortierella wolfii		10.1007/s13225-020-00455-5
GCA_016098155.1	Actinomortierella ambigua		10.1007/s13225-020-00455-5
GCA_016098165.1	Mortierella polycephala		10.1007/s13225-020-00455-5
GCA_016255985.1	Dictyocoela roeselum		10.1007/s13225-020-00455-5
GCA_016256075.1	Dictyocoela muelleri		10.1007/s13225-020-00455-5
GCA_016748015.1	Geosiphon pyriformis		10.1016/j.cub.2021.03.032
GCA_016758895.1	Umbelopsis vinacea		10.3389/fmicb.2021.636986
GCA_016758905.1	Umbelopsis isabellina		10.3389/fmicb.2021.636986
GCA_016758935.1	Thamnidium elegans		10.3389/fmicb.2021.636986
GCA_016758945.1	Mucor plumbeus		10.3389/fmicb.2021.636986
GCA_016758965.1	Mucor circinatus		10.3389/fmicb.2021.636986
GCA_016758985.1	Mucor saturninus		10.3389/fmicb.2021.636986
GCA_016906535.1	Rhizoctonia solani		10.1099/mgen.0.000948.
GCA_016946835.1	Neocallimastix sp, JGI-2020a		10.1128/mSystems.00002-21
GCA_017911155.1	Olpidium bornovanus		10.1038/s41598-021-82607-4
GCA_019671135.1	Linnemannia hyalina		10.1007/s13225-020-00455-5
GCA_900079185.1	Absidia glauca	[28034347]	27013042
GCA_905067625.1	Blumeria graminis f, sp, triticale		10.3389/fmicb.2022.903024
GCA_019456465.1	Bacidia gigantensis		10.1128/MRA.00686-21
GCA_000002945.2	Schizosaccharomyces pombe	11859360
GCA_000182925.2	Neurospora crassa OR74A	12712197
GCA_000149245.3	Cryptococcus neoformans var. grubii H99	15653466
GCA_000149925.1	Puccinia graminis f. sp. tritici CRL 75-36-700-3	21536894
GCA_000708205.1	Mixia osmundae IAM 14324	24372469
GCA_000149205.2	Aspergillus nidulans FGSC A4	16372000
GCA_000292625.1	Dacryopinax primogenitus	27127213

## Sheet: TOR_identified_proteins
ACTIVATION																	INHIBITION
TOR1	Lst8	Raptor/ Kog1	FLCN/ Lst7	FNIP1/ Lst4	Rag A/B (Gtr1)	Rag C/D (Gtr2)	LTOR1/Lam1 (Ego1 is separeted)	LTOR2/Lam2	LTOR3	LTOR4/Lam4	LTOR5	Ego1	Ego2	Ego3	Rheb		TSC1	TSC2	Castor1	Castor2	DEPD5/ Sea1/ Iml1	NPRL2/ Npr2	NPRL3/ Npr3	WDR24/ Sea2	WDR59/ Sea3	MIOS/ Sea4	SEH1L/ Seh1	Sec13	KICS2	ITFG2	KPTN	SZT2	Sestrin	Tco89
GAN02379.1	GAN07846.1	GAN01768.1	GAN08035.1	GAN11073.1	GAN03895.1	GAN03895.1	EEB08757.1	CAB39800.2	GES85256.1	CBA11505.2	ELA41350.1	CBA11509.2	DAA07547.1	EDN96579.1	GAN06401.1		RKP24351.1	KXN72830.1	KAG0196695.1	KAF9365191.1	GAN09146.1	GAN05364.1	GAN05889.1	ORX70254.1	KNE68429.1	GAN09489.1	OIR57468.1	GAN06362.1	GAN07557.1	GES92735.1	GAN04770.1	GAN01005.1	GAN03560.1	CAA22780.1
GAN09060.1	GAN08410.1	GES80615.1	GES86221.1	GES99646.1	GAN06673.1	GAN06673.1	ORX65173.1	EEB07962.2	CCD31310.1	EEB06009.1	KFH62652.1	g000637.m1_saccharomyces_cerevisiae	g003481.m1_saccharomyces_cerevisiae	CAR64293.1	GAN06843.1		GAN05785.1	GAN04321.1	KAF8929857.1	KAG0363016.1	GES77317.1	GES81228.1	CAC05246.1	RUS21712.1	KAG4087939.1	GES77460.1	GES77093.1	GAN07919.1	GES93232.1	CEP11202.1	GES96736.1	GAN06394.1	GES88938.1	EEB06655.2
GAN10026.1	GAN08473.1	CAB08769.1	CAA21152.1	CEP09566.1	GAN09578.1	GAN09578.1	ORX99917.1	KXS15534.1	CEP17610.1	KND00403.1	GAN06264.1	g000627.m1_saccharomyces_paradoxus	g003397.m1_saccharomyces_paradoxus	DAA07196.1	CAA22291.1		GES93530.1	GET01939.1	KAF8930188.1	KAG0091493.1	GES77318.1	CAB16240.1	CAD6504617.1	CEP14849.1	ORX50754.1	CAA91496.2	CAA92379.1	GES77093.1	CEP06971.1	SAL95062.1	CEP14747.1	GES90461.1	CAZ80767.1	CAG80152.1
GES81504.1	GES75906.1	CAC38349.1	CAG78990.1	EIE83173.1	GAN11661.1	GAN11661.1	OZJ05533.1	EGF82346.1	SAM02938.1	TPX38570.1	CEP08061.1	g000613.m1_saccharomyces_mikatae	g003315.m1_saccharomyces_mikatae	AOW30557.1	CAD6501737.1		CAA91078.1	GET01940.1	KAF8937691.1	KAG0271309.1	GES77321.1	CAD6499274.1	CEP08050.1	TPX40649.1	ORX86267.1	CAD6500815.1	CAG83234.1	GES84114.1	SAL96391.1	EIE89970.1	SAM02589.1	CEP07420.1	CEP07939.1	DAA11254.1
GES81505.1	CAB57925.1	CAD6498740.1	CAZ82709.1	KAF0369821.1	GES73647.1	GES73647.1	DAA09163.1	EGX53742.1	EIE81977.1		KND01733.1	g005060.m1_saccharomyces_jurei	g003066.m1_saccharomyces_jurei	g003149.m1_saccharomyces_cerevisiae	CAG80216.1		CAD6499023.1	CAB52735.1	KAF8975088.1	KAF8930188.1	CAA21096.1	CAG77724.1	SAL98640.1	CAB11058.1	ORY80565.1	CAG81194.1	AOW27791.1	CAA22129.1	EIE81777.1	KAF0560679.1	EIE81593.1	CEP16999.1	SAL97796.1	GAN06715.1
GES82085.1	CAD6500135.1	CAG79230.1	CEP18236.1	KAF1805169.1	GES77652.1	GES77652.1		EIE76121.1	KAF0416424.1		SAM03310.1	g000758.m1_saccharomyces_uvarum	g003549.m1_saccharomyces_arboricola	g003071.m1_saccharomyces_paradoxus	CAZ81422.1		CAZ81052.1	CAD6502140.1	KAF8979637.1	KAF8937691.1	CAD6504789.1	CAZ79958.1	AOW31547.1	EAS33543.3	GAN06981.1	CAZ82030.1	EEB07336.1	CAA92379.1	KAF0479661.1	KAF1802959.1	KAF0528289.1	SAL96853.1	SAM03282.1	GAN06582.1
GET01157.1	CAG79498.1	CAZ80636.1	AOW30572.1	KAF7721237.1	CAA20709.1	CAA20709.1		KFH68210.1	KAF1796714.1		OAD79325.1	g000613.m1_saccharomyces_eubayanus	g003359.m1_saccharomyces_kudriavzevii	g000168.m1_saccharomyces_jurei	CEP11609.1		CEP14350.1	CAG79234.1	KAF9080767.1	KAF8979637.1	CAG80455.1	CAZ81313.1	EAA35874.1	EIE79340.1	GES75763.1	CEP10814.1	EGF79563.1	CAD6503233.1	KAF1800985.1	KAF7732075.1	KAF0528290.1	SAM01649.1	EGX48541.1	GAN00606.1
CAB10805.1	CAZ84167.1	CAZ80637.1	EAA60400.1	KAF7744064.1	CAA21283.1	CAA21283.1		GAN10382.1	KAF7731388.1		OAQ24395.1	g000614.m1_saccharomyces_arboricola	g003540.m1_saccharomyces_eubayanus	g003217.m1_saccharomyces_arboricola	CEP15538.1		SAM08154.1	CAZ81393.1	KAF9085134.1	KAF9080767.1	CAZ85276.1	CEP10446.1	EAA65882.1	KAF8985017.1	CAB11184.1	SAL94980.1	EOQ99805.1	CAG78850.1	KAF7753385.1	KAF7755577.1	KAF1798074.1	EIE82894.1	EIE88754.1	CEP17596.1
CAB40165.1	CAZ86378.1	CEP08758.1	EAS36527.3	KAF7755312.1	CAD6500401.1	CAD6500401.1		KND00126.1	KAF7743424.1		OBZ87544.1	g000606.m1_saccharomyces_kudriavzevii	g003384.m1_saccharomyces_uvarum	g002987.m1_saccharomyces_mikatae	SAL95328.1		EDN99016.1	CEP12928.1	KAF9085797.1	KAF9085134.1	CAZ85277.1	SAM04279.1	EAS27663.1	OLL24522.1	CAD6503629.1	AFR94144.2	KAF0336924.1	CAG83234.1	KAF8928343.1	KAF8929289.1	KAF7724748.1	EIE82895.1	EPZ32990.1	KNE56402.1
CAB40167.2	CEP17221.1	SAM08536.1	EEB07149.2	KAF8934022.1	CAD6500807.1	CAD6500807.1		KNE55386.1	KAF7745883.1		OMH85233.1	g005552.m1_yHMPu5000037210_Kazachstania_jinghongensis	g004054.m1_yHMPu5000034691_lachancea_mirantina_180604	g003037.m1_saccharomyces_kudriavzevii	SAM00214.1		EGP84596.1	SAM02901.1	KAF9093672.1	KAF9093672.1	CEP16127.1	AFR93903.1	EDO04149.1	PVU95479.1	CAG84149.1	AOW28464.1	KAF1803219.1	CAZ81990.1	KAF8933259.1	KAF8944701.1	KAF7740121.1	EIE82896.1	KAF0411266.1	KTW25772.1
CAB51562.1	CEP18796.1	AFR92456.2	EGX51126.1	KAF8935820.1	CAG80841.2	CAG80841.2		KNE60034.1	KAF8938462.1		ORX47084.1	g002680.m1_yHAB133_kazachstania_unispora_160519	g004462.m1_yHMPu5000034710_kluyveromyces_dobzhanskii_160519	g003835.m1_saccharomyces_eubayanus	AFR93376.2		EGR48050.1	AFR93740.2	KAF9101507.1	KAF9101507.1	SAL99351.1	AOW28358.1	EDP41957.1	RIB13894.1	CAZ80576.1	EAA60876.1	KAF7750973.1	CAZ82830.1	KAF8974965.1	KAF8975620.1	KAF7751411.1	EIE85658.1	KAF1806037.1	SAM02086.1
CAD6502046.1	SAL98755.1	AFR95083.2	EHY58710.1	KAF8942680.1	CAG83857.1	CAG83857.1		KTW30773.1	KAF8947562.1		ORX61990.1	g001223.m1_yHAB164_kazachstania_aerobia_160519	g000683.m1_yHMH660_Kluyveromyces_sp_nov_plate33	g001655.m1_lachancea_cidri	AGV15414.1		EGX53470.1	AGV14157.1	KAF9116056.1	KAF9116056.1	AFR97784.2	EAA36179.3	EEB06145.1	RKP34894.1	CEP16351.1	EAU90967.1	KAF8930496.1	CEP11970.1	KAF9022712.1	KAF8978439.1	KAF8927985.1	KAF0474835.1	KAF3904512.1	OBZ82364.1
CAD6506377.1	SAL99399.1	AOW26215.1	KAF0434655.1	KAF8976976.1	CAZ82292.1	CAZ82292.1		SAL99085.1	KAF8962160.1		ORX64604.1	g003951.m1_yHAB155_kazachstania_spencerorum_160519	g002145.m1_yHDO570_kluyveromyces_starmeri_180604	g003818.m1_yHMPu5000034695_lachancea_fermentati_201018	AOW28533.1		EGY13828.1	AOW29280.1	KAF9122272.1	KAF9122272.1	AOW25942.1	EAA66538.1	EFI27887.1	RUS21711.1	SAM09266.1	EDO04847.1	KAF8935253.1	CEP16472.1	KAF9095549.1	KAF9089875.1	KAF8945315.1	KAF1797644.1	KAF3913779.1	OBZ88107.1
CAG77913.1	SAM01415.1	EAA36525.2	KAF1804477.1	KAF9083792.1	CEP18312.1	CAZ84608.1		OAD75331.1	KAF8971301.1		ORX72046.1	g003658.m1_yHAB136_kazachstania_bromeliacearum_160519	g000033.m1_yHMPu5000034712_kluyveromyces_lactis_var_lactis_160519	g001223.m1_yHMPu5000034866_zygosaccharomyces_bisporus_160519	EAA26730.1		EIE87451.1	EAA58119.1	KAF9132245.1	KAF9132245.1	EAA33060.3	EAS33917.3	EFP83953.1	TPX74787.1	AFR95131.2	EEB05547.2	KAF8943787.1	SAL96961.1	KAF9109779.1	KAF9105454.1	KAF8949545.1	KAF1803616.1	KAF7721551.1	OBZ89504.1
CAG78481.1	AFR95667.1	EAA60441.1	KAF3907136.1	KAF9099451.1	CEP18916.1	CEP18312.1		OAQ24102.1	KAF9090202.1		ORX75989.1	g003438.m1_yHMPu5000034708_kazachstania_yasuniensis_180604	g004446.m1_yHMPu5000034706_Kazachstania_psychrophila	g000312.m1_yHDO565_zygosaccharomyces_gambellarensis_180604	EAA60156.1		ESA42867.1	EAS27609.3	KAF9137450.1	KAF9137450.1	EAA62086.1	EAU88817.2	EGF79085.1	DAA10647.2	AOW30875.1	EFP77606.2	KAF8975094.1	SAM08006.1	KAF9118986.1	KAF9112508.1	KAF8954396.1	KAF1803617.1	KAF8925249.1	OBZ91471.1
CAG80568.1	AFR98332.1	EAS36468.3	KAF3911717.1	KAF9131693.1	SAL96523.1	CEP18916.1		OBZ83024.1	KAF9113532.1		ORX81913.1	g003574.m1_yHAB151_kazachstania_servazzi_160519	g003555.m1_yHAB132_kazachstania_martiniae_160519	g003876.m1_yHMPu5000035651_Torulaspora_microellipsoides	EAS30872.1		ESA42868.1	EDN91165.1	KAF9140457.1	KAF9140457.1	EAS35350.3	EDO03377.1	EGO24567.1	KAG9307259.1	EAA34870.1	EGF81863.1	KAF9088942.1	ADM12633.1	KAF9124127.1	KAF9130365.1	KAF9082402.1	KAF1803618.1	KAF8932852.1	ORX59689.1
CAZ80117.1	AOW31320.1	EAU82103.2	KAF7741467.1	KAF9132756.1	SAM06704.1	SAL96523.1		OLL26901.1	KAF9133763.1		ORY06590.1	g005028.m1_yHAB145_kazachstania_hellenica_160519	g003584.m1_yHMPu5000034694_lachancea_kluyveri_180604	g002045.m1_yHMPu5000035653_torulaspora_delbrueckii_160613	EAU84750.1		KAF0492625.1	EDP41662.1	KAF9141586.1	KAF9141586.1	EAU88954.2	EDP43245.1	EGR50804.1	RKO99739.1	EAA60250.1	EGG06238.1	KAF9093281.1	AFM99407.1	KAF9131512.1	KAF9134836.1	KAF9090587.1	KAF7728436.1	KAF8952239.1	ORX90979.1
CAZ84743.1	EAA31835.2	EAU82131.1	KAF7743794.1	KAF9137814.1	AFR92935.1	SAM06704.1		ORX47760.1	KAF9138187.1		ORY30879.1	g000658.m1_yHDO579_hagleromyces_aurorensis_180604	g004141.m1_yHMPu5000034690_lachancea_nothofagi_180604	g002864.m1_yHMPu5000034865_zygosaccharomyces_kombuchaensis_160519	EAU87712.2		KAF1803111.1	EEB05284.1	KAF9154878.1	KAF9154878.1	EDN92381.1	EEB07664.1	EGX53285.1	RIB11908.1	EAS30388.3	EGG10452.1	KAF9110107.1	AFN84115.1	KAF9169050.1	KAF9169963.1	KAF9115255.1	KAF7728698.1	KAF8981784.1	ORY05469.1
CEP16269.1	EAA33685.1	EAU86737.2	KAF8935252.1	KAF9160237.1	AOW27848.1	AFR92935.1		ORX55873.1	KAF9170047.1		ORY31184.1	g004236.m1_yHAB142_kazachstania_gamospora_170307	g000015.m1_yHMPu5000034713_kluyveromyces_marxianus_160519	g005473.m1_yHMPu5000026257_vanderwaltozyma_tropicalis_190924	EDN90788.1		KAF3923977.1	EEB09703.2	KAF9160812.1	KAF9160812.1	EDP42354.1	EED77315.1	EGY18488.1	CAD6504838.1	EAU93642.2	EGG10453.1	KAF9120990.1	AFR93029.1	KAF9176419.1	KAF9182763.1	KAF9136255.1	KAF7754113.1	KAF9089609.1	ORZ02789.1
CEP16993.1	EAA57602.1	EAU92443.2	KAF8943788.1	KAF9186982.1	AOW31057.1	AFR93670.2		ORX78442.1	KAF9181759.1		ORY94160.1	g003254.m1_yHAB159_kazachstania_solicola_160519	g000025.m1_yHMPu5000034868_Vanderwaltozyma_yarrowii_S33	g001258.m1_yHMPu5000037836_zygosaccharomyces_pseudorouxii_201018	EDP41587.1		KAF3926588.1	EFI26920.1	KAF9184667.1	KAF9184667.1	EDP42355.1	EFP75872.1	EHY55994.1	AFR97108.2	EDO02671.1	EGO25930.1	KAF9128726.1	AFR96926.1	KAF9177832.1	KAF9321055.1	KAF9145739.1	KAF8934007.1	KAF9089752.1	ORZ25576.1
CEP17686.1	EAA58407.1	EDN92128.1	KAF8951344.1	KAF9208852.1	EAA32475.1	AOW27848.1		ORX96314.1	KAF9198837.1		ORZ13305.1	g004791.m1_yHAB165_kazachstania_aquatica_160519	g004626.m1_yHMPu5000034699_kluyveromyces_wickerhamii_170307	g001732.m1_yHAB145_kazachstania_hellenica_160519	EEB07518.1		KAF7725209.1	EFP74203.2	KAF9185150.1	KAF9206411.1	EEB05797.1	EGF82197.1	EIE92133.1	AOW31700.1	EDP45628.1	EGP91263.1	KAF9148549.1	AOW27791.1	KAF9317121.1	KAF9353371.1	KAF9153516.1	KAF8937365.1	KAF9099999.1	ORZ38079.1
SAL96498.1	EAA63288.1	EDN93035.1	KAF8975093.1	KAF9316207.1	EAA60589.1	AOW31057.1		ORY14236.1	KAF9317110.1		ORZ22930.1	g004841.m1_yHAB161_kazachstania_sinensis_160519	g000067.m1_yHDO565_zygosaccharomyces_gambellarensis_180604	g003800.m1_yHAB137_kazachstania_africana_160519	EFP87322.1		KAG0166749.1	EGF83979.1	KAF9206411.1	KAF9208067.1	EED78935.1	EGG12747.1	EJT99459.1	EAA35604.1	EDP45629.1	EGR52798.1	KAF9169636.1	AOW28348.1	KAF9354326.1	KAF9358228.1	KAF9169278.1	KAF8981439.1	KAF9120654.1	POG61584.1
SAL96850.1	EAA65518.1	EDN93567.1	KAF9088941.1	KAF9348315.1	EAS31176.3	EAA60589.1		ORY37813.1	KAF9352154.1		PHZ08058.1	g001380.m1_yHMPu5000034706_Kazachstania_psychrophila	g001840.m1_yHMPu5000034580_tetrapisispora_phaffii_180604	g000294.m1_yHMJ407_Torulaspora_sp_nov_plate34	EGF83318.1		KAG0187063.1	EGG00346.1	KAF9208067.1	KAF9312087.1	EED80806.1	EGO18678.1	KAF0442223.1	EAA60861.1	EEB05210.1	EGX51254.1	KAF9179113.1	EAA28442.2	KAF9354394.1	KAF9417020.1	KAF9186664.1	KAF9027985.1	KAF9127355.1	RGB36297.1
SAM06560.1	EAA67090.1	EDN94244.1	KAF9120989.1	KAF9354903.1	EAU88763.2	EAA65982.1		ORY69244.1	KAF9358022.1		PIA19587.1	g003690.m1_yHAB160_kazachstania_kunashirensis_160519	g000690.m1_yHMPu5000034877_tetrapisispora_namnaonensis_160519	g000302.m1_yHMPu5000035652_torulaspora_maleeae_160613	EGG00019.1		KAG2186059.1	EGO20341.1	KAF9312087.1	KAF9318725.1	EFP76755.2	EGP88494.1	KAF0442224.1	EAU84127.2	EED80760.1	EGY15012.1	KAF9190597.1	EAA60478.1	KAF9390800.1	KAF9434578.1	KAF9189698.1	KAF9097481.1	KAF9154930.1	KAF1796705.1
SAM08089.1	EAS31632.1	EDN99566.1	KAF9136387.1	KAF9397539.1	EDN97074.1	EAS31176.3		ORY97629.1	KAF9436549.1		POG59927.1	g004527.m1_yHMPu5000035651_Torulaspora_microellipsoides	g002542.m1_yHMPu5000026257_vanderwaltozyma_tropicalis_190924	g007241.m1_yHAB156_kazachstania_piceae_160519	EGP85218.1		KAG2189451.1	EGP89826.1	KAF9318725.1	KAF9350661.1	EGF79586.1	EGR47588.1	KAF1803966.1	EDO03553.1	EFP86588.2	EHY54691.1	KAF9199849.1	EAS33189.3	KAF9427054.1	KAF9544866.1	KAF9202765.1	KAF9108098.1	KAF9168863.1	KAF1807054.1
AFR94475.2	EAS37254.3	EDO03008.1	KAF9148548.1	KAF9429572.1	EDN97763.1	EAU85369.2		ORZ13958.1	KAF9538650.1		PVU97696.1	g004158.m1_yHMPu5000026219_lachancea_waltii_180604	g000041.m1_yHMPu5000034700_kluyveromyces_siamensis_180604	g001653.m1_yHAB136_kazachstania_bromeliacearum_160519	EGR46480.1		KAG2200425.1	EGR52643.1	KAF9350661.1	KAF9352495.1	EGG06793.1	EGX48459.1	KAF3909882.1	EEB09299.2	EFP92834.2	EIE84189.1	KAF9321579.1	EAU82848.1	KAF9435178.1	KAF9585215.1	KAF9310653.1	KAF9116583.1	KAF9177481.1	KAF1807715.1
AFR95585.2	EAU80678.2	EDP42138.1	KAF9169635.1	KAF9434182.1	EDP43615.1	EAU88763.2		ORZ28646.1	KAF9578925.1		PVU98777.1	g003716.m1_yHAB156_kazachstania_piceae_160519	g000689.m1_yHMPu5000034698_lachancea_cidri_201018	g004627.m1_yHDO572_zygosaccharomyces_mellis_180604	EGX43789.1		KAG2203494.1	EGX50219.1	KAF9352495.1	KAF9358779.1	EGO21283.1	EGY17237.1	KAF3929215.1	EFP80931.2	EGF79314.1	EIE84190.1	KAF9348396.1	EAU83715.2	KAF9539871.1	KAF9987466.1	KAF9346102.1	KAF9129856.1	KAF9190190.1	KAF3909519.1
AFR95927.1	EAU82103.2	EEB05496.2	KAF9179114.1	KAF9538100.1	EEB05443.1	EDN97074.1		ORZ38201.1	KAF9988877.1		PVV01553.1	g002369.m1_yHAB127_kazachstania_bovina_160519	g002458.m1_yHMPu5000034698_lachancea_cidri_201018	g002716.m1_yHMPu5000034863_zygosaccharomyces_rouxii_180604	EGY17965.1		KAG2216976.1	EGY20352.1	KAF9358779.1	KAF9408312.1	EGP84331.1	EHY58473.1	KAF7731781.1	EGG09950.1	EGG06630.1	EJU04337.1	KAF9362219.1	EDN97893.1	KAF9582300.1	KAG0006445.1	KAF9356116.1	KAF9135154.1	KAF9309453.1	KAF3925469.1
AOW27731.1	EAU82131.1	EEB06468.2	KAF9190596.1	KAF9578981.1	EEB08230.1	EDN97763.1		OZJ04221.1	KAF9994781.1		PWA01795.1	g003798.m1_yHAB153_kazachstania_rosinii_160519	g002626.m1_yHDO579_hagleromyces_aurorensis_180604	g001038.m1_yHMPu5000034691_lachancea_mirantina_180604	EHY57516.1		KAG9299233.1	EHY57467.1	KAF9384741.1	KAF9434210.1	EGR51717.1	EIE81135.1	KAF7744132.1	EGO21503.1	EGO22745.1	EPZ32065.1	KAF9394896.1	EDP41980.1	KAF9903322.1	KAG0027922.1	KAF9409494.1	KAF9144541.1	KAF9346771.1	KAF7732079.1
AOW29815.1	EAU84105.2	EEB09367.1	KAF9199848.1	KAF9906582.1	EFP78845.1	EDP45132.1		PHZ16908.1	KAG0041725.1		RCH98464.1	g004917.m1_yHAB157_kazachstania_bulderi_160519	g001980.m1_yHAB161_kazachstania_sinensis_160519	g004243.m1_yHAB161_kazachstania_sinensis_160519	EIE85024.1		KTW27332.1	EIE78517.1	KAF9408312.1	KAF9436776.1	EGX53875.1	EJT97774.1	KAF7755940.1	EGR45567.1	EGR46553.1	ESA43259.1	KAF9420578.1	EDP44724.1	KAF9974895.1	KAG0047241.1	KAF9426041.1	KAF9174134.1	KAF9352193.1	GES94509.1
AOW30232.1	EAU86737.2	EED83740.1	KAF9320220.1	KAF9981302.1	EFP82865.2	EEB05443.1		POG73816.1	KAG0210351.1		RCI00197.1	g001952.m1_yHMPu5000034880_torulaspora_globosa_160519	g002064.m1_kluyveromyces_aestuarii	g001853.m1_yHMPu5000037834_zygosaccharomyces_parabailii_190924	EJT97495.1		OAD70180.1	EJU00534.1	KAF9434210.1	KAF9538523.1	EGY14011.1	KAF0480154.1	KAF8935988.1	EGY15296.1	EGX53985.1	ESA43260.1	KAF9430045.1	EEB07336.1	KAF9983403.1	KAG0097160.1	KAF9544413.1	KAF9187430.1	KAF9399049.1	KAF9129527.1
EAA28509.3	EDN92128.1	EFP77532.2	KAF9348395.1	KAF9995363.1	EGF76424.1	EEB08230.1		RCH92891.1	KAG0220812.1		RGB27142.1	g002915.m1_yHMPu5000034690_lachancea_nothofagi_180604	g004475.m1_yHMPu5000034678_lachancea_thermotolerans_180604	g004378.m1_yHMPu5000034869_vanderwaltozyma_polyspora_180604	EJT97509.1		OBZ85161.1	EOQ98886.1	KAF9436776.1	KAF9549781.1	EHY55058.1	KAF1803455.1	KAF8939654.1	EJU02994.1	EGY19855.1	KAF0492707.1	KAF9547225.1	EEB08739.1	KAF9997742.1	KAG0168198.1	KAF9585684.1	KAF9203274.1	KAF9429227.1	KAF9908238.1
EAA31334.2	EDN93035.1	EGF82048.1	KAF9362220.1	KAG0000259.1	EGF79919.1	EED81187.1		RHZ79565.1	KAG0262083.1		RHZ70863.1	g000532.m1_kazachstania_naganishii	g000039.m1_yHMPu5000034701_kluyveromyces_nonfermentans_170307	g001185.m1_yHMPu5000035626_zygosaccharomyces_siamensis_190924	EOR01952.1		OLL25494.1	ESA42646.1	KAF9538523.1	KAF9907566.1	EIE88339.1	KAF3916075.1	KAF8940909.1	KAF7723323.1	EHY56843.1	KAF0492708.1	KAF9577654.1	EED84228.1	KAG0018315.1	KAG0177895.1	KAF9900920.1	KAF9316331.1	KAF9546022.1	KAF9981228.1
EAA57731.1	EDN94244.1	EGF83385.1	KAF9425647.1	KAG0053941.1	EGG03163.1	EFP74435.2		RIA97788.1	KAG0270062.1		RIA86836.1	g003850.m1_yHAB158_kazachstania_viticola_160519	g002361.m1_yHQL494_Lachancea_sp_nov_plate34_PLATANUS	g001321.m1_zygosaccharomyces_bailii	KAF0427354.1		ORX46499.1	ESA42647.1	KAF9549781.1	KAF9913036.1	EJU01540.1	KAF3921565.1	KAF8982749.1	KAF8581844.1	EIE90324.1	KAF1806793.1	KAF9907461.1	EFP76034.1	KAG0056810.1	KAG0188206.1	KAF9985580.1	KAF9359895.1	KAF9583627.1	KAG0029186.1
EAA61621.1	EDN94959.1	EGG06627.1	KAF9428578.1	KAG0096050.1	EGG04232.1	EFP78845.1		RIB16590.1	KAG0280346.1		RIB11223.1	g010781.m1_yHAB150_kazachstania_exigua_160519	g002314.m1_yHAB136_kazachstania_bromeliacearum_160519	g004372.m1_yHMPu5000035627_zygosaccharomyces_pseudobailii_201018	KAF0446271.1		ORY01089.1	KAF0546390.1	KAF9907566.1	KAF9959831.1	EPZ36957.1	KAF7732266.1	KAF9092851.1	KEI39718.1	EJT99661.1	KAF1806794.1	KAF9940433.1	EGF79121.1	KAG0080015.1	KAG0206825.1	KAF9995946.1	KAF9364016.1	KAF9910459.1	KAG0166395.1
EAA65357.1	EDN98235.1	EGO18901.1	KAF9907460.1	KAG0165439.1	EGO21263.1	EGF76424.1		RKO84303.1	KAG0292305.1		RKP12934.1	g002819.m1_yHMPu5000034873_tetrapisipora_arboricola_ABYSS	g005247.m1_kazachstania_naganishii	g002020.m1_yHDO566_kazachstania_ichnusensis_180604	KAF0446272.1		PHZ09106.1	KAF1806835.1	KAF9913036.1	KAF9989533.1	KAF0533841.1	KAF7743966.1	KAF9108460.1	KIL58397.1	KAF0464775.1	KAF3921075.1	KAF9989843.1	EGF79563.1	KAG0173520.1	KAG0228410.1	KAG0000365.1	KAF9403550.1	KAF9983678.1	KAG0166954.1
EAS29766.2	EDN99566.1	EGO19096.1	KAF9940434.1	KAG0200684.1	EGO24421.1	EGF79919.1		RKP08911.1	KAG0315519.1		RUO96811.1	g001066.m1_yHMPu5000034692_lachancea_meyersii_180604	g004234.m1_yHMPu5000034719_candida_pseudohumilis_180604	g002535.m1_yHMPu5000037204_zygotorulaspora_chibaensis_210210	KAF1802749.1		POG81333.1	KAF3925094.1	KAF9959831.1	KAG0001792.1	KAF1803114.1	KAF7743967.1	KAF9114626.1	OLY82379.1	KAF0464776.1	KAF7724390.1	KAF9993522.1	EGG07420.1	KAG0198730.1	KAG0238006.1	KAG0024756.1	KAF9426695.1	KAF9987482.1	KAG0180773.1
EAS33341.3	EDO00235.1	EGO20668.1	KAF9989844.1	KAG0235341.1	EGP85103.1	EGG03163.1		RKP24211.1	KAG0344721.1		TPX38150.1	g002266.m1_yHMPu5000040961_kazachstania_turicensis_201018	g000935.m1_yHMPu5000034863_zygosaccharomyces_rouxii_180604	g003245.m1_yHMPu5000034862_zygotorulaspora_florentina_160519	KAF3925077.1		QRW18798.1	KAF3925541.1	KAF9982014.1	KAG0026674.1	KAF3904128.1	KAF7750819.1	KAF9122039.1	OMH78783.1	KAF1800863.1	KAF7758421.1	KAG0032954.1	EGO22970.1	KAG0223821.1	KAG0266582.1	KAG0054815.1	KAF9437714.1	KAF9989312.1	KAG0190022.1
EAU84196.2	EDO03008.1	EGO31261.1	KAF9993490.1	KAG0246555.1	EGR49611.1	EGG04232.1		RKP37304.1	KAG0357561.1		TPX44390.1	g000994.m1_yHAB144_kazachstania_jainica_160519	g001332.m1_yHMPu5000035626_zygosaccharomyces_siamensis_190924	g000872.m1_yHAB138_kazachstania_lodderae_160519	KAF3925574.1		RCH81789.1	KAF7725921.1	KAF9989533.1	KAG0054511.1	KAF7723038.1	KAF7750820.1	KAF9138918.1	OMH81814.1	KAF3905192.1	KAF8591022.1	KAG0048576.1	EGO29209.1	KAG0244768.1	KAG0267849.1	KAG0098085.1	KAF9542131.1	KAG0016832.1	KAG0238190.1
EAU90455.2	EDO03054.1	EGP82585.1	KAG0031923.1	KAG0257303.1	EGR52500.1	EGO21263.1		RUS15871.1	KAG0370236.1		TPX72673.1	g004037.m1_yHMPu5000026257_vanderwaltozyma_tropicalis_190924	g003215.m1_yHAB138_kazachstania_lodderae_160519	g000861.m1_kazachstania_naganishii	KAF7731939.1		RCH90275.1	KAF7744480.1	KAG0001792.1	KAG0054561.1	KAF7742421.1	KAF8577354.1	KAF9152853.1	OMJ11139.1	KAF3918047.1	KAF8928164.1	KAG0088226.1	EGR46721.1	KAG0255010.1	KAG0276448.1	KAG0170129.1	KAF9907547.1	KAG0055439.1	KAG0248846.1
EAU90510.2	EDO04687.1	EGR47411.1	KAG0048576.1	KAG0259286.1	EGX46586.1	EGO24421.1		TPX31204.1	KAG0376637.1		KAF0511884.1	g005196.m1_yHAB143_kazachstania_siamensis_160519	g000903.m1_yHMPu5000040963_lachancea_quebecuensis_200128	g003581.m1_yHDO579_hagleromyces_aurorensis_180604	KAF7746741.1		RHZ56071.1	KAF7750378.1	KAG0011105.1	KAG0098230.1	KAF7746925.1	KAF8939747.1	KAF9190680.1	ORZ34773.1	KAF7729558.1	KAF8929209.1	KAG0216075.1	EGX49981.1	KAG0257804.1	KAG0296497.1	KAG0174818.1	KAF9963572.1	KAG0088405.1	KAG0277977.1
EDN95718.1	EDP42612.1	EGX48966.1	KAG0087636.1	KAG0267692.1	EGX51443.1	EGP84174.1		TPX53474.1	KAG2173747.1		KAF1805337.1	g002203.m1_yHQL494_Lachancea_sp_nov_plate34_PLATANUS	g001954.m1_yHMPu5000037834_zygosaccharomyces_parabailii_190924	g004978.m1_yHMPu5000026219_lachancea_waltii_180604	KAF7756646.1		RUP44469.1	KAF8584430.1	KAG0026674.1	KAG0197608.1	KAF8582674.1	KAF8945450.1	KAF9192049.1	PIA17941.1	KAF7756394.1	KAF8977016.1	KAG0218404.1	EGX51658.1	KAG0268226.1	KAG0317828.1	KAG0197533.1	KAF9982927.1	KAG0168863.1	KAG0375641.1
EDN98090.1	EEB06275.1	EGY19784.1	KAG0215011.1	KAG0281215.1	EGY14879.1	EGP85103.1		TPX53780.1	KAG2194424.1		GES93205.1	g003207.m1_yHMJ407_Torulaspora_sp_nov_plate34	g003670.m1_yHDO603_zygosaccharomyces_sapae_190924	g005222.m1_yHKB289_Vanderwaltozyma_sp_nov_plate33	KAF8591571.1		RUS22198.1	KAF8936905.1	KAG0054511.1	KAG0200865.1	KAF8934767.1	KAF8979143.1	KAF9203545.1	PVU91205.1	KAF7756481.1	KAF8982160.1	KAG0228536.1	EGY20482.1	KAG0273737.1	KAG0330983.1	KAG0205586.1	KAG0005308.1	KAG0197977.1	KAG2173445.1
EDO65367.2	EED83450.1	EHY56394.1	KAG0243703.1	KAG0312461.1	EGY18992.1	EGR49611.1		TPX68370.1	KAG2215700.1		KAF8922943.1	g003235.m1_yHMPu5000037225_kazachstania_saulgeensis_210210	g001061.m1_yHMPu5000034875_tetrapisispora_fleetii_160519	g000817.m1_yHMPu5000034881_Torulaspora_pretoriensis	KAF8931536.1		KAF8934607.1	KAF8948118.1	KAG0054561.1	KAG0225080.1	KAF8937855.1	KAF8988227.1	KAF9319763.1	PVV03036.1	KAF8581466.1	KAF9081229.1	KAG0250283.1	EHY56364.1	KAG0316747.1	KAG0354487.1	KAG0206913.1	KAG0026307.1	KAG0219809.1	KAG2178932.1
EDP42720.1	EFP86094.2	EIE75643.1	KAG0250282.1	KAG0353581.1	EHY55135.1	EGR52500.1		TPX76465.1	KAG2219312.1		KAF8925635.1	g004858.m1_yHMPu5000034693_Lachancea_lanzarotensis	g004021.m1_eremothecium_sinecaudum	g000739.m1_yHMPu5000034880_torulaspora_globosa_160519	KAF8937631.1		KAF8984286.1	KAF8982942.1	KAG0091493.1	KAG0237694.1	KAF8939254.1	KAF9092402.1	KAF9346242.1	RKP25680.1	KAF8925429.1	KAF9086640.1	KAG0270669.1	EIE81827.1	KAG0336176.1	KAG0355669.1	KAG0209493.1	KAG0049746.1	KAG0233306.1	KAG2207760.1
EDP44639.1	EFP91694.2	EIE83692.1	KAG0252852.1	KAG0363464.1	EHY60392.1	EGX46586.1		KAF0406165.1	KAG4098677.1		KAF8935399.1	g001511.m1_yHAB137_kazachstania_africana_160519	g000691.m1_yHMPu5000034862_zygotorulaspora_florentina_160519	g004271.m1_yHMPu5000026152_Torulaspora_franciscae	KAF8938700.1		KAF9088115.1	KAF8984785.1	KAG0098230.1	KAG0248927.1	KAF8968881.1	KAF9108285.1	KAF9354244.1	GAN05353.1	KAF8927143.1	KAF9111073.1	KAG0271663.1	EIE85683.1	KAG0362281.1	KAG0377532.1	KAG0226151.1	KAG0091556.1	KAG0238963.1	KAG2208750.1
EEB05355.1	EGF77883.1	EJU00048.1	KAG0271664.1	KAG0367252.1	EIE79274.1	EGX51443.1		KAF1803295.1	KAG9072576.1		KAF8964449.1	g002906.m1_yHMPu5000035655_tetrapisispora_taiwanensis_160613	g002760.m1_yHMPu5000034865_zygosaccharomyces_kombuchaensis_160519	g002226.m1_yHMPu5000037837_Vanderwaltozyma_verrucispora_S176	KAF8941750.1		KAF9100153.1	KAF9092088.1	KAG0197608.1	KAG0252667.1	KAF9099494.1	KAF9115700.1	KAF9413192.1	GES98271.1	KAF8937617.1	KAF9119227.1	KAG0277717.1	EJT97452.1	KAG0371228.1	KAG2181965.1	KAG0233830.1	KAG0165256.1	KAG0249049.1	KAG2211726.1
EEB07626.1	EGF79536.1	EJU01348.1	KAG0310672.1	KAG2182199.1	EIE84063.1	EGY14879.1		KAF3907903.1	KAG9291626.1		KAF9084877.1	g003463.m1_yHMPu5000034862_zygotorulaspora_florentina_160519	g001587.m1_yHDO592_zygotorulaspora_sp_190924	g001456.m1_yHAB142_kazachstania_gamospora_170307	KAF8976680.1		KAF9107178.1	KAF9100662.1	KAG0200865.1	KAG0254738.1	KAF9111913.1	KAF9128884.1	KAF9433518.1	CAG83103.1	KAF8964991.1	KAF9121723.1	KAG0310671.1	EJT98067.1	KAG2182521.1	KAG2188237.1	KAG0248216.1	KAG0169771.1	KAG0263683.1	KAG2215223.1
EEB07941.2	EGF82236.1	EOR01256.1	KAG0334277.1	KAG2182954.1	EIE92259.1	EGY18992.1		KAF3909637.1	KFH68551.1		KAF9091899.1	g002902.m1_yHMPu5000034697_lachancea_dasiensis_190924	g004883.m1_yHMPu5000034864_zygosaccharomyces_lentus_170307	g001113.m1_yHMPu5000034868_Vanderwaltozyma_yarrowii_S33	KAF9082739.1		KAF9135536.1	KAF9104645.1	KAG0210060.1	KAG0280330.1	KAF9132271.1	KAF9141070.1	KAF9541462.1	CAG83286.1	KAF9006877.1	KAF9138717.1	KAG0356011.1	ELA40987.1	KAG2188866.1	KAG2192767.1	KAG0260508.1	KAG0173863.1	KAG0267290.1	KAG2215726.1
EFP77370.2	EGG06539.1	EPZ34714.1	KAG0352937.1	KAG2196459.1	EJU00799.1	EHY55135.1		KAF7752994.1	KND03984.1		KAF9092822.1	g003567.m1_yHMPu5000035652_torulaspora_maleeae_160613	g004330.m1_yHMPu5000034866_zygosaccharomyces_bisporus_160519	g000616.m1_yHMPu5000034693_Lachancea_lanzarotensis	KAF9093798.1		KAF9143972.1	KAF9129617.1	KAG0225080.1	KAG0281692.1	KAF9142705.1	KAF9150892.1	KAF9581357.1	CAZ83519.1	KAF9084901.1	KAF9174790.1	KAG0365476.1	ELA46857.1	KAG2195344.1	KAG2208655.1	KAG0276338.1	KAG0173864.1	KAG0283244.1	KAG2226756.1
EFP86122.1	EGO18901.1	KAF0416564.1	KAG0359210.1	KAG2208829.1	EOR04974.1	EHY60392.1		GES90513.1	KXN66342.1		KAF9130378.1	g004688.m1_yHDO576_kazachstania_sp_180604	g002414.m1_eremothecium_coryli	g003902.m1_yHQL494_Lachancea_sp_nov_plate34_PLATANUS	KAF9097906.1		KAF9150539.1	KAF9141558.1	KAG0229934.1	KAG0287155.1	KAF9151919.1	KAF9174625.1	KAF9909654.1	SAM02222.1	KAF9106969.1	KAF9193270.1	KAG0379141.1	EOB15061.1	KAG2198077.1	KAG2225577.1	KAG0286762.1	KAG0179305.1	KAG0314797.1	KAG2230344.1
EGF77027.1	EGO19841.1	KAF0421509.1	KAG2184506.1	KAG2220743.1	EPZ34253.1	EIE79274.1		KAF8929658.1	OAD75606.1		KAF9134605.1	g006575.m1_yHAB130_kazachstania_slooffiae_160519	g002138.m1_yHMPu5000026282_saccharomycodes_ludwigii_190924	g001491.m1_yHAB166_kazachstania_yakushimaensis_160519	KAF9100767.1		KAF9167654.1	KAF9151025.1	KAG0237694.1	KAG0312226.1	KAF9172402.1	KAF9195434.1	KAF9934873.1	EGF76884.1	KAF9111909.1	KAF9194611.1	KAG2188483.1	EOB15402.1	KAG2222720.1	KAG2236093.1	KAG0324527.1	KAG0206580.1	KAG0349359.1	KAG2233658.1
EGF77650.1	EGO20668.1	KAF1802495.1	KAG2188600.1	KAG4099068.1	ESA43352.1	EIE84063.1		KAF8930713.1	OAQ36425.1		KAF9148869.1	g000921.m1_yHMPu5000034719_candida_pseudohumilis_180604	g001509.m1_yHAB142_kazachstania_gamospora_170307	g000924.m1_yHMPu5000034690_lachancea_nothofagi_180604	KAF9115216.1		KAF9182729.1	KAF9161227.1	KAG0248927.1	KAG0329475.1	KAF9187854.1	KAF9196314.1	KAF9986161.1	EGP90900.1	KAF9117636.1	KAF9209098.1	KAG4081318.1	EOQ99958.1	KAG2237360.1	KAG4085118.1	KAG0326925.1	KAG0218634.1	KAG0364235.1	KAG2235880.1
EGF78893.1	EGO21574.1	KAF3908237.1	KAG2190747.1	KAG4107655.1	ESA43353.1	EIE88081.1		KAF8985840.1	OBZ89074.1		KAF9187986.1	g002486.m1_yHMPu5000035626_zygosaccharomyces_siamensis_190924	g000367.m1_yHMPu5000034876_Tetrapisispora_iriomotensis	g000186.m1_yHMPu5000040963_lachancea_quebecuensis_200128	KAF9122317.1		KAF9190230.1	KAF9181725.1	KAG0252667.1	KAG0329500.1	KAF9189897.1	KAF9203622.1	KAG0035109.1	EGX48507.1	KAF9117960.1	KAF9315802.1	KAG4096262.1	EPZ32794.1	KAG4099457.1	KAG9072533.1	KAG0355593.1	KAG0232542.1	KAG0372688.1	KAG2237871.1
EGF83019.1	EGO31261.1	KAF3912642.1	KAG2195316.1	KAG9065477.1	KAF0500663.1	EIE92259.1		KAF9114742.1	ORX53787.1		KAF9192640.1	g003851.m1_yHMPu5000026256_zygotorulaspora_mrakii_170307	g001707.m1_yHMPu5000035653_torulaspora_delbrueckii_160613	g002560.m1_yHAB132_kazachstania_martiniae_160519	KAF9144494.1		KAF9204437.1	KAF9194934.1	KAG0254738.1	KAG0335774.1	KAF9198182.1	KAF9311622.1	KAG0049369.1	EHY56882.1	KAF9122956.1	KAF9350287.1	KAG5463134.1	EPZ35208.1	KAG4108573.1	KFH68501.1	KAG0367198.1	KAG0236180.1	KAG2171940.1	KAG9296182.1
EGF83285.1	EGP82967.1	KAF3912670.1	KAG2221021.1	KAG9304350.1	KAF0507139.1	EJU00799.1		KAF9130355.1	ORX54390.1		KAF9354697.1	g001237.m1_yHMPu5000035653_torulaspora_delbrueckii_160613	g003921.m1_yHMPu5000037204_zygotorulaspora_chibaensis_210210	g000291.m1_yHMPu5000034706_Kazachstania_psychrophila	KAF9148110.1		KAF9314335.1	KAF9207552.1	KAG0271309.1	KAG0349015.1	KAF9319468.1	KAF9355931.1	KAG0100623.1	EPZ34472.1	KAF9175176.1	KAF9363112.1	KAG9064084.1	EPZ36773.1	KAG9072564.1	KNE64127.1	KAG0375349.1	KAG0251971.1	KAG2182629.1
EGF84390.1	EGP84876.1	KAF3914645.1	KAG2230053.1	KFH70699.1	KAF0507140.1	EJU04869.1		KAF9168825.1	ORX83733.1		KAF9428062.1	g002087.m1_yHAB162_Kazachstania_barnettii	g000262.m1_yHMPu5000034869_vanderwaltozyma_polyspora_180604	g003290.m1_yHAB144_kazachstania_jainica_160519	KAF9172098.1		KAF9349287.1	KAF9349439.1	KAG0280330.1	KAG0355287.1	KAF9359038.1	KAF9360134.1	KAG0170594.1	KAF0441277.1	KAF9187857.1	KAF9403860.1	KAG9299633.1	EQB60508.1	KAG9286772.1	KNE73329.1	KAG2179313.1	KAG0254023.1	KAG2189118.1
EGG01362.1	EGP86530.1	KAF3915731.1	KAG4091361.1	KND03595.1	KAF1800316.1	EOR04574.1		KAF9182768.1	ORX89187.1		KAF9431445.1	g005967.m1_yHAB131_kazachstania_telluris_170307	g001868.m1_yHAB152_candida_humilis_160519	g004758.m1_yHAB160_kazachstania_kunashirensis_160519	KAF9173804.1		KAF9356642.1	KAF9358041.1	KAG0281692.1	KAG0368657.1	KAF9364968.1	KAF9401210.1	KAG0180020.1	KAF0441278.1	KAF9189894.1	KAF9430103.1	KFH69568.1	KAF0336924.1	KFH68542.1	KXN69543.1	KAG2184926.1	KAG0254024.1	KAG2194920.1
EGG02755.1	EGR47919.1	KAF7731549.1	KAG4095962.1	KXN71298.1	KAF1805495.1	EPZ34253.1		KAF9357174.1	ORY38841.1		KAF9550028.1	g000454.m1_yHAB138_kazachstania_lodderae_160519	g004455.m1_yHMPu5000034881_Torulaspora_pretoriensis	g002069.m1_yHMPu5000035629_yueomyces_sinensis_180604	KAF9181313.1		KAF9426461.1	KAF9380611.1	KAG0287155.1	KAG0374977.1	KAF9400718.1	KAF9422048.1	KAG0190548.1	KAF0441279.1	KAF9208986.1	KAF9434733.1	KND04014.1	KAF0554100.1	KND02988.1	OAQ24112.1	KAG2213867.1	KAG0271826.1	KAG2199357.1
EGG03315.1	EGR50834.1	KAF7748884.1	KAG9300705.1	OAD66439.1	KAF1806928.1	EPZ35605.1		KAF9428431.1	ORY98653.1		KAF9908173.1	g002695.m1_yHMPu5000035656_Tetrapisispora_pingtungensis	g001019.m1_eremothecium_cymbalariae	g000641.m1_yHAB148_kazachstania_intestinalis_160519	KAF9194891.1		KAF9428220.1	KAF9430631.1	KAG0312226.1	KAG0379108.1	KAF9431267.1	KAF9439036.1	KAG0215539.1	KAF0441280.1	KAF9308325.1	KAF9543391.1	KTW28060.1	KAF1803219.1	KXN66153.1	OBZ90893.1	KAG2215170.1	KAG0272187.1	KAG2223047.1
EGO22289.1	EGX43951.1	KAF7748885.1	KFH69186.1	OAQ32479.1	KAF1806999.1	ESA43352.1		KAF9436333.1	ORZ14316.1		KAG0000433.1	g001796.m1_yHDO565_zygosaccharomyces_gambellarensis_180604	g005145.m1_yHMPu5000034721_candida_milleri_190924	g003081.m1_yHAB153_kazachstania_rosinii_160519	KAF9199937.1		KAF9541936.1	KAF9542814.1	KAG0329475.1	KAG9069274.1	KAF9434081.1	KAF9550244.1	KAG0218953.1	KAF1803464.1	KAF9359727.1	KAF9583248.1	KXN71643.1	KAF1803526.1	OAD68904.1	ORX50884.1	KAG2225284.1	KAG0299014.1	KAG2232366.1
EGO22359.1	EGX44753.1	KAF7752765.1	KND04500.1	OBZ85721.1	KAF3907027.1	ESA43353.1		KAF9584391.1	ORZ15758.1		KAG0010052.1	g003343.m1_lachancea_fantastica	g001131.m1_yHMPu5000026256_zygotorulaspora_mrakii_170307	g004068.m1_yHMPu5000034692_lachancea_meyersii_180604	KAF9200071.1		KAF9583616.1	KAF9584383.1	KAG0329500.1	KAG9070317.1	KAF9550916.1	KAF9577399.1	KAG0224950.1	KAF3913788.1	KAF9364972.1	KAF9904605.1	KXS17004.1	KAF3901405.1	OAQ36409.1	ORX54269.1	KAG2225285.1	KAG0299049.1	KAG9066013.1
EGO27933.1	EGX44903.1	KAF8578321.1	KNE58158.1	ORX47851.1	KAF3919141.1	KAF0500663.1		KAF9910782.1	OZJ04414.1		KAG0041730.1	g002423.m1_yHDO572_zygosaccharomyces_mellis_180604	g002552.m1_yHMPu5000034880_torulaspora_globosa_160519	g001494.m1_yHMPu5000034694_lachancea_kluyveri_180604	KAF9310978.1		KAF9905368.1	KAF9901682.1	KAG0335774.1	KFH71723.1	KAF9585086.1	KAF9912147.1	KAG0244330.1	KAF3921619.1	KAF9400714.1	KAF9979599.1	OAD80364.1	KAF3903816.1	OBZ90722.1	ORX80631.1	KAG4107415.1	KAG0322020.1	KFH70122.1
EGP89591.1	EGX44913.1	KAF8578326.1	KTW27785.1	ORX85704.1	KAF3920084.1	KAF0507139.1		KAF9951149.1	PHZ12977.1		KAG0084345.1	g004754.m1_lachancea_cidri	g003000.m1_yHMPu5000034695_lachancea_fermentati_201018	g002481.m1_yHAB133_kazachstania_unispora_160519	KAF9348859.1		KAF9983884.1	KAF9983388.1	KAG0349015.1	OAQ22524.1	KAF9903622.1	KAF9961791.1	KAG0267420.1	KAF7752765.1	KAF9408259.1	KAF9983865.1	OAQ32985.1	KAF3910210.1	ORX45674.1	ORY06833.1	KAG9066737.1	KAG0346717.1	KNE57921.1
EGP90750.1	EGX48380.1	KAF8579671.1	KXN74114.1	ORY03118.1	KAF3926161.1	KAF0507140.1		KAF9991440.1	POG82706.1		KAG0195980.1	g005056.m1_yHAB132_kazachstania_martiniae_160519	g004540.m1_yHMPu5000035652_torulaspora_maleeae_160613	g001181.m1_eremothecium_cymbalariae	KAF9354539.1		KAF9997651.1	KAG0002699.1	KAG0355287.1	OAQ34703.1	KAF9983643.1	KAF9991226.1	KAG0270442.1	KAF8936989.1	KAF9430665.1	KAF9996997.1	OLL22158.1	KAF3921140.1	ORX49667.1	ORY96683.1	KAG9298111.1	KAG0363998.1	KNE58155.1
EGR46540.1	EGX53205.1	KAF8580851.1	OAQ24173.1	ORY03119.1	KAF7720755.1	KAF1800316.1		KAG0020013.1	RCH81415.1		KAG0201800.1	g004640.m1_yHMPu5000037204_zygotorulaspora_chibaensis_210210	g002823.m1_yHMPu5000035651_Torulaspora_microellipsoides	g003337.m1_yHMPu5000037205_zygotorulaspora_danielsina_210210	KAF9365694.1		KAG0006655.1	KAG0006101.1	KAG0363016.1	ORX93369.1	KAF9995215.1	KAF9999894.1	KAG0278988.1	KAF8937466.1	KAF9541451.1	KAG0024185.1	ORX57247.1	KAF7684700.1	ORX82436.1	ORZ20643.1	KFH62194.1	KAG0371246.1	KNE59098.1
EGR48933.1	EGY13608.1	KAF8586931.1	OBZ89828.1	ORY06943.1	KAF7721371.1	KAF1805495.1		KAG0046408.1	RHZ75805.1		KAG0243123.1	g001164.m1_yHMPu5000034863_zygosaccharomyces_rouxii_180604	g003129.m1_yHMPu5000034693_Lachancea_lanzarotensis	g004170.m1_yHAB130_kazachstania_slooffiae_160519	KAF9400096.1		KAG0028042.1	KAG0031955.1	KAG0368657.1	ORZ10287.1	KAG0031419.1	KAG0022821.1	KAG0289882.1	KAF9022716.1	KAF9577784.1	KAG0043541.1	ORX89439.1	KAF7720739.1	ORX90566.1	ORZ28648.1	KNE54277.1	KAG0371247.1	KNE59356.1
EGX52518.1	EHY55908.1	KAF8591533.1	ORX43780.1	ORY95950.1	KAF7740636.1	KAF1806928.1		KAG0170763.1	RIA94496.1		KAG0263883.1	g003671.m1_yHMPu5000034869_vanderwaltozyma_polyspora_180604	g002793.m1_yHMPu5000035666_nakaseomyces_bacillisporus_160613	g001616.m1_yHMPu5000034697_lachancea_dasiensis_190924	KAF9405512.1		KAG0044914.1	KAG0046329.1	KAG0374977.1	ORZ23795.1	KAG0052843.1	KAG0051264.1	KAG0324618.1	KAF9090534.1	KAF9578234.1	KAG0095062.1	ORY29254.1	KAF7720800.1	ORY02227.1	ORZ30317.1	KNE65177.1	KAG0380650.1	OAD68682.1
EGX52537.1	EIE79934.1	KAF8925336.1	ORX87488.1	ORZ07969.1	KAF7743660.1	KAF1806999.1		KAG0179255.1	RIB17117.1		KAG0272392.1	g000308.m1_yHDO603_zygosaccharomyces_sapae_190924	g002145.m1_yHMJ407_Torulaspora_sp_nov_plate34	g005998.m1_yHMPu5000034878_tetrapisispora_nanseiensis_160519	KAF9429149.1		KAG0099918.1	KAG0091996.1	KAG0379108.1	RKP24487.1	KAG0173849.1	KAG0097446.1	KAG0346038.1	KAF9100371.1	KAF9900813.1	KAG0164018.1	ORY67915.1	KAF7741781.1	ORZ01051.1	OUM66477.1	OAD77619.1	KAG2180291.1	OAQ27562.1
EGY14732.1	EIE81371.1	KAF8932518.1	ORX99177.1	OZJ04588.1	KAF7748867.1	KAF3907027.1		KAG0192434.1	RIB17118.1		KAG0344814.1	g003934.m1_yHMPu5000037836_zygosaccharomyces_pseudorouxii_201018	g001604.m1_yHMPu5000034725_candida_bracarensis_160928	g003798.m1_yHAB151_kazachstania_servazzi_160519	KAF9434764.1		KAG0200599.1	KAG0171268.1	KAG9069274.1	KNE63413.1	KAG0179109.1	KAG0168466.1	KAG0363838.1	KAF9100937.1	KAF9963845.1	KAG0170123.1	ORZ15470.1	KAF7750973.1	ORZ14402.1	OZJ02500.1	OAQ32920.1	KAG2180292.1	OBZ87844.1
EGY18539.1	EJT98371.1	KAF8940131.1	ORY92000.1	PHZ17928.1	KAF7750940.1	KAF3919141.1		KAG0205825.1	RKO84282.1		KAG0346995.1	g003429.m1_yHMPu5000034864_zygosaccharomyces_lentus_170307	g001723.m1_yHAB129_kazachstania_pintolopesii_170307	g000628.m1_yHMPu5000034877_tetrapisispora_namnaonensis_160519	KAF9540089.1		KAG0204312.1	KAG0178478.1	KAG9070317.1	KNE64769.1	KAG0193908.1	KAG0176058.1	KAG0367447.1	KAF9123601.1	KAF9983640.1	KAG0184560.1	POG65578.1	KAF7755289.1	ORZ15874.1	PHZ12652.1	OBZ91873.1	KAG2181534.1	ORX50474.1
EGY19868.1	EOR00711.1	KAF8943426.1	ORZ15471.1	POG78126.1	KAF8584085.1	KAF3926161.1		KAG0213118.1	RKO88688.1		KAG0375121.1	g003081.m1_yHMPu5000034678_lachancea_thermotolerans_180604	g002623.m1_yHAB137_kazachstania_africana_160519	g002146.m1_yHAB128_kazachstania_heterogenica_170307	KAF9583708.1		KAG0239829.1	KAG0190087.1	KFH71723.1	KNE64601.1	KAG0199955.1	KAG0186154.1	KAG0375409.1	KAF9126205.1	KAF9991561.1	KAG0198252.1	RGB38385.1	KAF8580181.1	OUM66359.1	POG72389.1	OLY84829.1	KAG2183487.1	ORZ01761.1
EHS64167.1	EPZ31075.1	KAF8957361.1	OUM66942.1	RCH83935.1	KAF8934750.1	KAF7720755.1		KAG0233415.1	RKP06632.1		KAG2182207.1	g000046.m1_yHMPu5000034722_candida_kungkrabaensis_180604	g001461.m1_yHMPu5000034720_candida_nivariensis_180604	g003576.m1_eremothecium_coryli	KAF9586152.1		KAG0242942.1	KAG0205713.1	OAQ22524.1		KAG0206687.1	KAG0186155.1	KAG2175324.1	KAF9139416.1	KAF9993218.1	KAG0205231.1	RHZ74146.1	KAF8585287.1	PHZ09922.1	RGB25563.1	OMH83922.1	KAG2185506.1	ORZ12104.1
EHY52975.1	EPZ35592.1	KAF8962370.1	OZJ05454.1	RGB36439.1	KAF8940090.1	KAF7721371.1		KAG0266587.1	RKP13717.1		KAG2182961.1	g003373.m1_yHMPu5000034723_candida_glabrata_180604	g004394.m1_yHMPu5000040961_kazachstania_turicensis_201018	g005091.m1_yHMPu5000035666_nakaseomyces_bacillisporus_160613	KAF9909490.1		KAG0253571.1	KAG0216762.1	OAQ34703.1		KAG0233663.1	KAG0214787.1	KAG2177054.1	KAF9172105.1	KAG0031300.1	KAG0222589.1	RIA97735.1	KAF8930496.1	POG63546.1	RHZ82183.1	ORX45716.1	KAG2197725.1	ORZ17317.1
EHY53217.1	KAF0366345.1	KAF8968201.1	PHZ07667.1	RIA99599.1	KAF8944174.1	KAF7740636.1		KAG0269344.1	RUP51043.1		KAG2196350.1	g003709.m1_yHMPu5000034691_lachancea_mirantina_180604	g002085.m1_hanseniaspora_gamundiae	g001601.m1_yHAB165_kazachstania_aquatica_160519	KAF9910192.1		KAG0259766.1	KAG0223303.1	ORZ10287.1		KAG0241771.1	KAG0216834.1	KAG2198651.1	KAF9180960.1	KAG0052840.1	KAG0245518.1	RIB09953.1	KAF8935253.1	RCH91430.1	RIA86729.1	ORX50266.1	KAG2197726.1	ORZ37519.1
EHY59052.1	KAF0554834.1	KAF8977239.1	POG76633.1	RIB06196.1	KAF8948859.1	KAF7743660.1		KAG0366025.1	TPX62130.1		KAG2205896.1	g004899.m1_yHMPu5000034695_lachancea_fermentati_201018	g000827.m1_yHMPu5000037210_Kazachstania_jinghongensis	g004097.m1_ashbya_aceri	KAF9939766.1		KAG0263730.1	KAG0240308.1	ORZ23795.1		KAG0256174.1	KAG0222877.1	KAG2199016.1	KAF9190043.1	KAG0099182.1	KAG0260631.1	RIB13991.1	KAF8936478.1	RGB31776.1	RKP33963.1	ORX72784.1	KAG2201638.1	OZJ04618.1
EHY59053.1	KAF1799452.1	KAF8979920.1	RCH82457.1	RUP50200.1	KAF8975174.1	KAF7748867.1		KAG2184405.1	TPX65668.1		KAG9068750.1	g003501.m1_yHMPu5000040963_lachancea_quebecuensis_200128	g002317.m1_yHMPu5000034692_lachancea_meyersii_180604	g000290.m1_yHMPu5000034708_kazachstania_yasuniensis_180604	KAF9972579.1		KAG0293214.1	KAG0250013.1	KAF9177366.1		KAG0259372.1	KAG0226887.1	KAG2219463.1	KAF9203163.1	KAG0168213.1	KAG0262005.1	RKO84567.1	KAF8943787.1	RHZ81932.1	RKP34065.1	ORX81052.1	KAG2206678.1	PHZ10012.1
EIE77571.1	KAF3904445.1	KAF8983243.1	RHZ79082.1	RUP50201.1	KAF8982556.1	KAF7750940.1		KAG2186735.1	TPX75636.1		KAG9296160.1	g002402.m1_yHMPu5000034866_zygosaccharomyces_bisporus_160519	g002834.m1_yHMPu5000037205_zygotorulaspora_danielsina_210210	g000367.m1_yHMPu5000026256_zygotorulaspora_mrakii_170307	KAF9982743.1		KAG0328760.1	KAG0270465.1	KAF9365191.1		KAG0292512.1	KAG0247911.1	KAG4093981.1	KAF9308447.1	KAG0177994.1	KAG0267830.1	RKP03072.1	KAF8944307.1	RIA88742.1	RUS23384.1	ORX89644.1	KAG2207636.1	POG65614.1
EIE86676.1	KAF3905724.1	KAF8983543.1	RIA90328.1	RUS21348.1	KAF9018026.1	KAF8584085.1		KAG2191200.1	JAEPRA010000002.1:176373-176528		CAZ85256.1	g003486.m1_yHMPu5000034865_zygosaccharomyces_kombuchaensis_160519	g003565.m1_lachancea_fantastica	g002191.m1_yHAB164_kazachstania_aerobia_160519	KAF9983838.1		KAG0344359.1	KAG0315703.1	KAG0255656.1		KAG0325973.1	KAG0268489.1	KAG9069666.1	KAF9347922.1	KAG0188233.1	KAG0285809.1	RKP07427.1	KAF8951889.1	RIB19524.1	RUS23386.1	ORZ01117.1	KAG2219749.1	RCH91552.1
EIE87168.1	KAF3905913.1	KAF8984576.1	RIB13073.1	TPX70616.1	KAF9026979.1	KAF8589453.1		KAG2195977.1			EGX53895.1	g004808.m1_yHAB166_kazachstania_yakushimaensis_160519	g000482.m1_yHMPu5000034959_hanseniaspora_occidentalis_var_occidentalis_170307	g003933.m1_yHAB127_kazachstania_bovina_160519	KAG0054220.1		KAG0361685.1	KAG0339283.1	KAG4094328.1		KAG0338314.1	KAG0271570.1	KAG9304606.1	KAF9351039.1	KAG0199531.1	KAG0323147.1	RKP35135.1	KAF8959782.1	RKO90686.1		ORZ16861.1	KAG2227474.1	RCI00342.1
EJT96604.1	KAF3908237.1	KAF9020445.1	RUO95765.1	DAA08990.1	KAF9083829.1	KAF8934750.1		KAG2222583.1				g000310.m1_yHMPu5000035627_zygosaccharomyces_pseudobailii_201018	g004322.m1_yHMPu5000035655_tetrapisispora_taiwanensis_160613	g001120.m1_yHMPu5000034875_tetrapisispora_fleetii_160519	KAG0055771.1		KAG0366394.1	KAG0346986.1	ORX58399.1		KAG0353832.1	KAG0290654.1	KEI41287.1	KAF9399278.1	KAG0206690.1	KAG0340006.1	RUS23278.1	KAF8975094.1	RKP03927.1		ORZ28939.1	KAG2232687.1	RGB28826.1
EJU03636.1	KAF3912599.1	KAF9080035.1	RUO95911.1		KAF9088045.1	KAF8940090.1		KAG2233039.1				g002536.m1_yHMPu5000035666_nakaseomyces_bacillisporus_160613	g000599.m1_yHMPu5000035656_Tetrapisispora_pingtungensis	g003857.m1_eremothecium_sinecaudum	KAG0085408.1		KAG9064659.1	KAG0377072.1	KAG4084599.1		KAG0365302.1	KAG0326903.1	KFH63478.1	KAF9437430.1	KAG0240331.1	KAG0351450.1	TPX37745.1	KAF9084363.1	RUP14542.1		ORZ31710.1	KAG2234516.1	RHZ75815.1
EJU06214.1	KAF3914645.1	KAF9080457.1	RUS12746.1		KAF9103155.1	KAF8944174.1		KAG4082884.1				g003479.m1_yHDO592_zygotorulaspora_sp_190924	g004766.m1_yHDO590_kloeckera_taiwanica_180604	g002137.m1_yHAB131_kazachstania_telluris_170307	KAG0174930.1		KFH73421.1	KAG2172855.1	ORX79926.1		KAG0374325.1	KAG0343845.1	KND02915.1	KAF9540362.1	KAG0246131.1	KAG0367163.1	TPX54645.1	KAF9086658.1	RUS22081.1		OUM61747.1	KAG4093740.1	RIA99103.1
EOR00297.1	KAF3920091.1	KAF9082110.1	TPX60448.1		KAF9104401.1	KAF8948859.1		KAG9291878.1				g002916.m1_yHMPu5000037837_Vanderwaltozyma_verrucispora_S176	g001043.m1_yHMPu5000034697_lachancea_dasiensis_190924	g001781.m1_yHMPu5000034580_tetrapisispora_phaffii_180604	KAG0190882.1		OAQ32046.1	KAG2174632.1	ORY00870.1		KAG2176212.1	KAG0349577.1	KNE60887.1	KAF9581842.1	KAG0257577.1	KAG0369915.1	TPX60699.1	KAF9088942.1	TPX54714.1		OZJ01470.1	KAG5458945.1	RIB01199.1
EOR00774.1	KAF3921875.1	KAF9083733.1	DAA08153.1		KAF9113388.1	KAF8975174.1						g002444.m1_yHMPu5000034876_Tetrapisispora_iriomotensis	g001415.m1_yHAB128_kazachstania_heterogenica_170307	g001241.m1_yHAB129_kazachstania_pintolopesii_170307	KAG0196446.1		ORZ27211.1	KAG2198475.1	ORY25988.1		KAG2187494.1	KAG0367779.1	KNE68645.1	KAF9903787.1	KAG0259368.1	KAG2179533.1	TPX67955.1	KAF9093265.1	TPX57946.1		PHZ11157.1	KAG5460965.1	RKP08036.1
EPZ33264.1	KAF3923319.1	KAF9084905.1			KAF9115988.1	KAF8982556.1						g003141.m1_yHMPu5000034877_tetrapisispora_namnaonensis_160519	g002763.m1_eremothecium_gossypii	g002848.m1_yHAB143_kazachstania_siamensis_160519	KAG0204722.1		KAG4081511.1	KAG2202700.1	KAG0355651.1		KAG2194867.1	KAG0373781.1	KTW25789.1	KAF9986458.1	KAG0273766.1	KAG2185791.1	DAA08006.1	KAF9093281.1			PIA17353.1	KAG9068650.1	RKP25754.1
EPZ33635.1	KAF3928239.1	KAF9086824.1			KAF9131371.1	KAF9026979.1						g004800.m1_yHAB129_kazachstania_pintolopesii_170307	g004543.m1_yHAB131_kazachstania_telluris_170307	g000903.m1_yHAB159_kazachstania_solicola_160519	KAG0223654.1		KAG4089552.1	KAG2219358.1	GAN04449.1		KAG2201364.1	KAG2176264.1	KXN73098.1	KAF9994556.1	KAG0285151.1	KAG2207276.1		KAF9104142.1			POG63394.1	KAG9304991.1	RKP38666.1
KAF0545909.1	KAF7722100.1	KAF9089962.1			KAF9133081.1	KAF9083829.1						g005079.m1_yHMPu5000034718_candida_uthaithanina_180604	g004833.m1_yHDO576_kazachstania_sp_180604	g005144.m1_yHMPu5000035655_tetrapisispora_taiwanensis_160613	KAG0228421.1		ORX52907.1	KAG2236850.1	GAN10006.1		KAG2225183.1	KAG2187444.1	KXS11657.1	KAF9995966.1	KAG0325977.1	KAG2213394.1		KAF9110107.1			PVU90427.1	KNC96331.1	RUS22007.1
KAF0561158.1	KAF7724947.1	KAF9094124.1			KAF9134459.1	KAF9088045.1						g000109.m1_yHMPu5000035627_zygosaccharomyces_pseudobailii_201018	g004040.m1_yHAB162_Kazachstania_barnettii	g000983.m1_yHMPu5000034873_tetrapisipora_arboricola_ABYSS	KAG0243042.1		ORX86961.1	KAG4091303.1	CEP15611.1		KAG4099886.1	KAG2193729.1	OAD76089.1	KAG0009617.1	KAG0336043.1	KAG2219747.1		KAF9115401.1			PVU91335.1	KNE62111.1
KAF1799211.1	KAF7742849.1	KAF9101171.1			KAF9137539.1	KAF9103155.1						g005533.m1_yHMPu5000034878_tetrapisispora_nanseiensis_160519	g000768.m1_yHMPu5000026152_Torulaspora_franciscae	g001574.m1_yHAB147_kazachstania_taianensis_160519	KAG0260688.1		RKO89063.1	KAG4104984.1	CEP16307.1		KAG8527378.1	KAG2210871.1	OAQ28650.1	KAG0041794.1	KAG0353841.1	KAG2219748.1		KAF9120990.1			PVV01379.1	KNE62112.1
KAF1799501.1	KAF7742906.1	KAF9105125.1			KAF9139396.1	KAF9104401.1						g005387.m1_yHAB128_kazachstania_heterogenica_170307	g000100.m1_yHMPu5000034957_Hanseniaspora_osmophila	g003339.m1_yHMPu5000035656_Tetrapisispora_pingtungensis	KAG0266346.1		CAA91078.1	KAG8532061.1	EIE86610.1		KAG9067913.1	KAG2218575.1	OBZ85283.1	KAG0095086.1	KAG0355354.1	KAG2235345.1		KAF9128411.1			RCH91071.1	KNE63093.1
KAF1800185.1	KAF7744561.1	KAF9107970.1			KAF9155092.1	KAF9113388.1						g001549.m1_yHMPu5000034872_naumovozyma_dairenensis_180604	g001079.m1_yHMPu5000026147_hanseniaspora_vineae_190924	g003133.m1_yHDO592_zygotorulaspora_sp_190924	KAG0267392.1		KIS70045.1	KAG9068153.1	KAF1802142.1		KAG9288504.1	KAG2236466.1	OLY81059.1	KAG0171055.1	KAG0369952.1	KAG4091015.1		KAF9128726.1			RGB35436.1	KXN68419.1
KAF3901919.1	KAF7747969.1	KAF9117017.1			KAF9160607.1	KAF9115988.1						g005956.m1_yHDO568_nakaseomyces_sp_190924	g002267.m1_yHMPu5000035694_hanseniaspora_occidentalis_var_citrica_160519	g005142.m1_yHMPu5000037210_Kazachstania_jinghongensis	KAG0275607.1			KAG9294244.1	KAF7729268.1		KDN47363.1	KAG4090918.1	OMH82110.1	KAG0184765.1	KAG2174971.1	KAG5462789.1		KAF9139434.1			RHZ55137.1	OAD76318.1
KAF3901948.1	KAF8578321.1	KAF9120005.1			KAF9169450.1	KAF9131371.1						g001353.m1_yHAB154_kazachstania_transvaalensis_160519	g001504.m1_yHAB127_kazachstania_bovina_160519	g002406.m1_yHAB158_kazachstania_viticola_160519	KAG0281384.1			KDN39950.1	KAG0172907.1		KEI42500.1	KAG5461578.1	OMH82310.1	KAG0205413.1	KAG2189168.1	KAG5462790.1		KAF9148549.1			RHZ73218.1	OAD78251.1
KAF3927527.1	KAF8578326.1	KAF9122416.1			KAF9183925.1	KAF9133081.1						g002659.m1_yHMPu5000026127_nakaseomyces_delphensis_160519	g000298.m1_yHMPu5000034723_candida_glabrata_180604	g004122.m1_yHMPu5000037225_kazachstania_saulgeensis_210210	KAG0295611.1			KEI38644.1	KAG0178070.1		KFH66702.1	KAG8533874.1	OMJ19673.1	KAG0217379.1	KAG2192762.1	KAG8534219.1		KAF9149231.1			RIA89099.1	OAQ30414.1
KAF3927530.1	KAF8578335.1	KAF9123936.1			KAF9184514.1	KAF9134459.1						g001123.m1_yHMPu5000034725_candida_bracarensis_160928	g002127.m1_yHAB157_kazachstania_bulderi_160519	g004748.m1_yHAB162_Kazachstania_barnettii	KAG0319037.1			KFH66976.1	KAG0193637.1		KIL67100.1	KAG9065134.1	OMJ20338.1	KAG0223515.1	KAG2210000.1	KAG8534220.1		KAF9169636.1			RIB22721.1	OBZ90618.1
KAF7722872.1	KAF8580851.1	KAF9125191.1			KAF9190526.1	KAF9137539.1						g001645.m1_yHMPu5000037205_zygotorulaspora_danielsina_210210	g002180.m1_yHAB153_kazachstania_rosinii_160519	g003204.m1_yHDO576_kazachstania_sp_180604	KAG0330468.1			KIL58281.1	KAG2179153.1		KIS70436.1	KAG9303557.1	OMJ23204.1	KAG0242198.1	KAG2223159.1	KAG9068528.1		KAF9171131.1			RKP36080.1	OBZ91421.1
KAF7723031.1	KAF8583157.1	KAF9138328.1			KAF9190545.1	KAF9139396.1						g002905.m1_yHMPu5000034875_tetrapisispora_fleetii_160519	g004200.m1_yHAB165_kazachstania_aquatica_160519	g003350.m1_yHAB155_kazachstania_spencerorum_160519	KAG0336781.1			KIS71022.1	KAG2186616.1		KND05194.1	KDN48883.1	ORX51232.1	KAG0253014.1	KAG2235421.1	KAG9294907.1		KAF9179113.1			RUP51938.1	OLY81464.1
KAF7726030.1	KAF8583889.1	KAF9148249.1			KAF9197857.1	KAF9155092.1						g000893.m1_yHAB152_candida_humilis_160519	g002044.m1_yHAB143_kazachstania_siamensis_160519	g003935.m1_yHAB157_kazachstania_bulderi_160519	KAG0368891.1			KND02705.1	KAG2190164.1		KND05195.1	KEI40670.1	ORX55436.1	KAG0263461.1	KAG5457488.1	KAG9294908.1		KAF9183775.1			RUP51940.1	OMJ10401.1
KAF7728429.1	KAF8585255.1	KAF9149773.1			KAF9209209.1	KAF9160607.1						g000424.m1_yHMPu5000034881_Torulaspora_pretoriensis	g001042.m1_yHMPu5000034873_tetrapisipora_arboricola_ABYSS	g004815.m1_yHMPu5000040961_kazachstania_turicensis_201018	KAG0369058.1			KNE63413.1	KAG2198906.1		KNE66846.1	KFH74041.1	ORX82884.1	KAG0264239.1	KAG5457994.1	KEI40993.1		KAF9184306.1			RUS17014.1	ORX51512.1
KAF7741530.1	KAF8585265.1	KAF9149912.1			KAF9318465.1	KAF9169450.1						g002237.m1_yHMPu5000034580_tetrapisispora_phaffii_180604	g004285.m1_yHDO568_nakaseomyces_sp_190924	g002645.m1_yHAB150_kazachstania_exigua_160519	KAG0372180.1			KNE64601.1	KAG2201413.1		KNE70204.1	KIL69917.1	ORY08430.1	KAG0287045.1	KAG8528678.1	KFH73751.1		KAF9190597.1				ORX62606.1
KAF7757580.1	KAF8586853.1	KAF9154618.1			KAF9320715.1	KAF9183925.1						g000217.m1_yHMPu5000034868_Vanderwaltozyma_yarrowii_S33	g004321.m1_yHMPu5000037225_kazachstania_saulgeensis_210210	g004898.m1_yHDO568_nakaseomyces_sp_190924	KAG0380753.1			KNE64769.1	KAG2209917.1		KTW27309.1	KIS71851.1	ORY25303.1	KAG0330501.1	KAG9067830.1	KIL59700.1		KAF9199849.1				ORX64538.1
KAF8573454.1	KAF8586931.1	KAF9161932.1			KAF9347015.1	KAF9184514.1						g000296.m1_yHDO586_kazachstania_humatica_180604	g004209.m1_yHMPu5000037837_Vanderwaltozyma_verrucispora_S176	g000124.m1_yHMPu5000034724_candida_castellii_180604	KAG2182229.1			KXN67743.1	KAG2224759.1		KXN66878.1	KNC99135.1	ORY52988.1	KAG0345568.1	KAG9301687.1	KJF61581.1		KAF9202877.1				ORX93034.1
KAF8578220.1	KAF8590431.1	KAF9169022.1			KAF9351394.1	KAF9190526.1						g000294.m1_yHMPu5000026152_Torulaspora_franciscae	g002110.m1_yHAB156_kazachstania_piceae_160519	g005354.m1_yHMPu5000034720_candida_nivariensis_180604	KAG2182942.1			KTW25618.1	KAG2233912.1		KXS12070.1	KNE65270.1	ORY95882.1	KAG0349827.1	KDN47142.1	KND02899.1		KAF9317297.1				ORY48651.1
KAF8580984.1	KAF8591398.1	KAF9169163.1			KAF9351764.1	KAF9190545.1						g001701.m1_eremothecium_coryli	g000787.m1_yHMPu5000034878_tetrapisispora_nanseiensis_160519	g000583.m1_yHMPu5000034722_candida_kungkrabaensis_180604	KAG2196423.1			KXS17553.1	KND00427.1		OAD76301.1	KNE66368.1	ORY99756.1	KAG0366813.1	KEI42733.1	KNE57393.1		KAF9321579.1				ORY48652.1
KAF8587937.1	KAF8925336.1	KAF9169297.1			KAF9355108.1	KAF9197857.1						g002195.m1_eremothecium_gossypii	g001908.m1_yHAB148_kazachstania_intestinalis_160519	g002774.m1_yHMPu5000026127_nakaseomyces_delphensis_160519	KAG2197020.1			OAD71442.1	KNE64769.1		OAQ33597.1	KTW30335.1	ORZ13998.1	KAG0372771.1	KFH66693.1	KNE66133.1		KAF9348396.1				ORY48653.1
KAF8592595.1	KAF8926713.1	KAF9170699.1			KAF9376434.1	KAF9209209.1						g001536.m1_yHMPu5000034694_lachancea_kluyveri_180604	g004219.m1_yHMPu5000026127_nakaseomyces_delphensis_160519	g002104.m1_yHMPu5000034718_candida_uthaithanina_180604	KAG2198917.1			OAQ24556.1	OAD76253.1		OBZ91329.1	KXN68678.1	ORZ40960.1	KAG2177202.1	KIL61826.1	KTW31446.1		KAF9353535.1				ORY48654.1
KAF8928817.1	KAF8927214.1	KAF9171295.1			KAF9383952.1	KAF9318465.1						g003439.m1_eremothecium_cymbalariae	g002340.m1_yHAB158_kazachstania_viticola_160519	g000900.m1_yHMPu5000034725_candida_bracarensis_160928	KAG2224963.1			OBZ83180.1	OBZ83389.1		OLL25425.1	KXS19849.1	OUM69588.1	KAG2181673.1	KIS67371.1	KXN72249.1		KAF9357415.1				ORY94856.1
KAF8935780.1	KAF8928443.1	KAF9173746.1			KAF9412818.1	KAF9320715.1						g001465.m1_yHMPu5000034871_naumovozyma_castellii_180604	g004457.m1_yHAB130_kazachstania_slooffiae_160519	g003007.m1_yHAB150_kazachstania_exigua_160519	KAG2229028.1			OLL26292.1	OBZ89265.1		OLY81019.1	OAD74380.1	PHZ08859.1	KAG2203871.1	KNC99973.1	KXS19318.1		KAF9362219.1				ORY96354.1
KAF8937682.1	KAF8928926.1	KAF9183645.1			KAF9427233.1	KAF9347015.1						g000387.m1_ashbya_aceri	g002960.m1_ashbya_aceri	g000075.m1_yHMPu5000034723_candida_glabrata_180604	KAG4083644.1			OLY81387.1	ORX89429.1		OMJ18914.1	OAQ30120.1	PIA16975.1	KAG2204306.1	KNE72980.1	OAD70468.1		KAF9394896.1				ORZ05243.1
KAF8937991.1	KAF8929283.1	KAF9187929.1			KAF9430514.1	KAF9351394.1						g000416.m1_yHAB148_kazachstania_intestinalis_160519	g001785.m1_yHMPu5000034872_naumovozyma_dairenensis_180604	g004801.m1_yHMPu5000034719_candida_pseudohumilis_180604	KAG4084780.1			OMH82243.1	ORX93369.1		ORX44401.1	OBZ85444.1	POG75443.1	KAG2220306.1	KTW30688.1	OAQ26707.1		KAF9398051.1				ORZ10054.1
KAF8940285.1	KAF8929739.1	KAF9195902.1			KAF9439317.1	KAF9351764.1						g002425.m1_yHDO566_kazachstania_ichnusensis_180604	g003954.m1_yHMPu5000034708_kazachstania_yasuniensis_180604	g002980.m1_yHMPu5000034871_naumovozyma_castellii_180604	KAG4103993.1			OMJ17156.1	ORX94525.1		ORX53581.1	OLL27134.1	PVU86183.1	KAG2229959.1	KXN74577.1	OBZ90464.1		KAF9411283.1				ORZ24218.1
KAF8940517.1	KAF8929953.1	KAF9199433.1			KAF9540391.1	KAF9355108.1						g004181.m1_yHMPu5000034894_naumovozyma_baii_190924	g005283.m1_yHAB151_kazachstania_servazzi_160519	g000836.m1_yHMPu5000034713_kluyveromyces_marxianus_160519	KAG4106951.1			OMJ18887.1	ORY99060.1		ORX66676.1	OLY81482.1	PVU98971.1	KAG4086849.1	KXS22169.1	OLL25927.1		KAF9420578.1				ORZ32380.1
KAF8941623.1	KAF8931152.1	KAF9199758.1			KAF9545944.1	KAF9376434.1						g001698.m1_kluyveromyces_aestuarii	g005705.m1_yHMPu5000034718_candida_uthaithanina_180604	g000679.m1_yHMPu5000034721_candida_milleri_190924	KAG8532015.1			OMJ25492.1	PHZ10129.1		ORX67216.1	OMJ12676.1	PWA02564.1	KAG8533738.1	OAD68127.1	OLY82788.1		KAF9430045.1				OUM56448.1
KAF8942568.1	KAF8931922.1	KAF9203908.1			KAF9583574.1	KAF9383952.1						g004772.m1_yHAB147_kazachstania_taianensis_160519	g003904.m1_yHMPu5000034871_naumovozyma_castellii_180604	g000426.m1_yHMPu5000034876_Tetrapisispora_iriomotensis	KAG9072390.1			ORX51782.1	RCH91124.1		ORX94228.1	OMJ13753.1	RCH81289.1	KAG9071268.1	OAQ31415.1	OMH84861.1		KAF9437956.1				OUM56959.1
KAF8949186.1	KAF8935184.1	KAF9205887.1			KAF9586114.1	KAF9412818.1						g003172.m1_yHMPu5000034711_kluyveromyces_lactis_var_drosophilarum_160519	g001240.m1_yHMPu5000034894_naumovozyma_baii_190924	g003608.m1_yHMPu5000034711_kluyveromyces_lactis_var_drosophilarum_160519	KAG9286114.1			ORX54367.1	RCH96922.1		ORY00219.1	ORX54873.1	RCH91080.1	KFH68134.1	OBZ85819.1	ORX45946.1		KAF9538382.1				OZJ02420.1
KAF8978704.1	KAF8935842.1	KAF9207875.1			KAF9905768.1	KAF9427233.1						g004968.m1_yHMPu5000034699_kluyveromyces_wickerhamii_170307	g003278.m1_yHAB155_kazachstania_spencerorum_160519	g002564.m1_yHMPu5000034894_naumovozyma_baii_190924	KDN37263.1			ORX65461.1	RKP04698.1		ORY37470.1	ORX62070.1	RGB24815.1	KNC97722.1	OLL26555.1	ORX56733.1		KAF9547225.1				PHZ10266.1
KAF8979391.1	KAF8936570.1	KAF9208456.1			KAF9910592.1	KAF9430514.1						g000122.m1_kluyveromyces_lactis	g002770.m1_yHAB144_kazachstania_jainica_160519	g004049.m1_yHMPu5000034700_kluyveromyces_siamensis_180604	KEI36264.1			ORX67181.1	RKP15334.1		ORY54393.1	ORX71593.1	RHZ85444.1	KNE54750.1	OLY79021.1	ORX73853.1		KAF9577654.1				PHZ12259.1
KAF8982124.1	KAF8937502.1	KAF9311404.1			KAF9959265.1	KAF9439317.1						g004771.m1_yHKB289_Vanderwaltozyma_sp_nov_plate33	g002622.m1_yHMPu5000035696_hanseniaspora_singularis_160519	g002995.m1_yHMPu5000034872_naumovozyma_dairenensis_180604	KFH68156.1			ORY04707.1	RUS14439.1		ORZ00063.1	ORX76961.1	RIA89323.1	KNE56400.1	OMJ17693.1	ORX77930.1		KAF9584399.1				PIA19230.1
KAF8984393.1	KAF8941783.1	KAF9318166.1			KAF9984040.1	KAF9540391.1						g003333.m1_yHMH660_Kluyveromyces_sp_nov_plate33	g000871.m1_yHAB147_kazachstania_taianensis_160519	g000658.m1_yHMPu5000034710_kluyveromyces_dobzhanskii_160519	KIL65418.1			ORY22003.1	RUS15969.1		ORZ00560.1	ORY00511.1	RIB16008.1	KTW26776.1	OMJ24061.1	ORX91418.1		KAF9764899.1				POG73871.1
KAF8985591.1	KAF8943057.1	KAF9320763.1			KAF9990049.1	KAF9545944.1						g005611.m1_yHMPu5000035629_yueomyces_sinensis_180604	g000598.m1_yHMPu5000034960_hanseniaspora_meyeri_190924	g000812.m1_yHAB153_kazachstania_rosinii_160519	KIS66869.1			ORY23021.1	TPX37700.1		ORZ13226.1	ORY50867.1	RKP02574.1	KXN66345.1	ORX62877.1	ORY24336.1		KAF9899749.1				PVU88242.1
KAF9025840.1	KAF8943547.1	KAF9343278.1			KAF9998551.1	KAF9583574.1						g003527.m1_yHMPu5000034874_tetrapisispora_blattae_190924	g004359.m1_yHMPu5000034663_kloeckera_lindneri_170307	g000405.m1_yHMPu5000034874_tetrapisispora_blattae_190924	KND01394.1			ORY35171.1	TPX48784.1		ORZ32082.1	ORY52256.1	RKP10964.1	OAD78622.1	ORX70953.1	ORY39952.1		KAF9907461.1				PVU93720.1
KAF9026966.1	KAF8944285.1	KAF9343555.1			KAG0000508.1	KAF9586114.1						g003292.m1_eremothecium_sinecaudum	g001210.m1_yHMPu5000035692_hanseniaspora_jakobsenii_160519	g002628.m1_yHDO570_kluyveromyces_starmeri_180604	KTW27387.1			ORY92362.1	TPX56149.1		OUM59604.1	ORY90531.1	RKP12218.1	OAQ27254.1	ORX90285.1	ORZ02256.1		KAF9933877.1				RCH84921.1
KAF9080196.1	KAF8944296.1	KAF9343616.1			KAG0004198.1	KAF9905768.1						g000417.m1_yHDO570_kluyveromyces_starmeri_180604	g001817.m1_yHMPu5000035697_hanseniaspora_thailandica_160519	g000691.m1_yHMPu5000034712_kluyveromyces_lactis_var_lactis_160519	KXN73154.1			ORZ13049.1	TPX71085.1		OUM59605.1	ORY99496.1	RUP46763.1	OBZ85920.1	ORX90286.1	ORZ26152.1		KAF9940433.1				RCH86238.1
KAF9080197.1	KAF8944967.1	KAF9344564.1			KAG0029845.1	KAF9910592.1						g003287.m1_yHMPu5000034710_kluyveromyces_dobzhanskii_160519	g001360.m1_yHAB148_kazachstania_intestinalis_160519	g004239.m1_hanseniaspora_gamundiae	KXS18896.1			ORZ22316.1			OZJ02641.1	ORZ12259.1	RUS21510.1	ORX47379.1	ORX90287.1	ORZ27605.1		KAF9984999.1				RCH92513.1
KAF9083673.1	KAF8948443.1	KAF9345370.1			KAG0033529.1	KAF9959265.1						g004341.m1_yHMPu5000034701_kluyveromyces_nonfermentans_170307	g000366.m1_yHMPu5000034961_hanseniaspora_lachancei_170307	g002578.m1_yHMPu5000034699_kluyveromyces_wickerhamii_170307	OAD80524.1			ORZ26400.1			PHZ07349.1	ORZ41383.1	TPX31289.1	ORX49056.1	ORY37225.1	ORZ36253.1		KAF9985725.1				RCH96483.1
KAF9084122.1	KAF8951130.1	KAF9345379.1			KAG0047891.1	KAF9984040.1						g002902.m1_yHMPu5000034700_kluyveromyces_siamensis_180604	g000068.m1_yHMPu5000035693_hanseniaspora_nectarophila_160613	g000615.m1_yHMPu5000034959_hanseniaspora_occidentalis_var_occidentalis_170307	OAQ31113.1			OUM65137.1			PIA14046.1	OUM69070.1	TPX45452.1	ORX76053.1	ORZ00059.1	ORZ36254.1		KAF9989843.1				RCH99216.1
KAF9084154.1	KAF8954234.1	KAF9345857.1			KAG0052461.1	KAF9990049.1						g002908.m1_kluyveromyces_marxianus	g000960.m1_yHMPu5000034956_hanseniaspora_uvarum_170307	g002250.m1_yHMPu5000035694_hanseniaspora_occidentalis_var_citrica_160519	OBZ84134.1			PHZ13877.1			PIA14047.1	OZJ04546.1	TPX57773.1	ORY03437.1	ORZ00380.1	OUM59450.1		KAF9993522.1				RGB28886.1
KAF9088470.1	KAF8957361.1	KAF9346120.1			KAG0089505.1	KAF9998551.1						g003269.m1_yHMPu5000034959_hanseniaspora_occidentalis_var_occidentalis_170307	g000578.m1_yHMPu5000034596_candida_sp_160613	g004750.m1_yHDO590_kloeckera_taiwanica_180604	OLL22319.1			PIA14018.1			PJF17513.1	PHZ16377.1	TPX58143.1	ORY05876.1	ORZ19846.1	OZJ06354.1		KAG0004554.1				RHZ50766.1
KAF9091342.1	KAF8962370.1	KAF9346328.1			KAG0098187.1	KAG0000508.1						g001273.m1_yHMPu5000035694_hanseniaspora_occidentalis_var_citrica_160519	g000185.m1_yHDO566_kazachstania_ichnusensis_180604	g004585.m1_yHMH660_Kluyveromyces_sp_nov_plate33	OLY77936.1			POG61014.1			POG70034.1	PIA18844.1	TPX72071.1	ORY37586.1	ORZ36866.1	PHZ08359.1		KAG0031825.1				RIA95235.1
KAF9092517.1	KAF8965354.1	KAF9347851.1			KAG0166166.1	KAG0004198.1						g002884.m1_yHMPu5000034724_candida_castellii_180604	g000519.m1_yHMPu5000034998_cephaloascus_albidus_160519	g000925.m1_yHMPu5000034709_kluyveromyces_aestuarii_160519	OMJ21666.1			PVU94373.1			PVU91847.1	POG63204.1		ORY51155.1	OUM63039.1	PIA14667.1		KAG0032954.1				RIB28720.1
KAF9100333.1	KAF8965502.1	KAF9348561.1			KAG0175600.1	KAG0029845.1						g003582.m1_yHMPu5000026282_saccharomycodes_ludwigii_190924	g002696.m1_yHMPu5000034597_candida_stellimalicola_180604	g002656.m1_yHMPu5000034701_kluyveromyces_nonfermentans_170307	ORX53437.1			PVU96226.1			PVV05096.1	PVU93590.1		ORY96883.1	OZJ02862.1	POG59371.1		KAG0048576.1				RKO90863.1
KAF9100559.1	KAF8965832.1	KAF9349041.1			KAG0176155.1	KAG0033529.1						g001622.m1_yHMPu5000034957_Hanseniaspora_osmophila	g003015.m1_yHMPu5000035325_cyberlindnera_petersonii_180604	g000625.m1_yHMPu5000026282_saccharomycodes_ludwigii_190924	ORX58034.1			PVV01777.1			QRW16039.1	PVU96508.1		ORZ13986.1	PHZ12740.1	PVU90306.1		KAG0057168.1				RKO90864.1
KAF9106050.1	KAF8972371.1	KAF9350235.1			KAG0182978.1	KAG0047891.1						g001102.m1_yHMPu5000026147_hanseniaspora_vineae_190924	g002965.m1_yHMPu5000038068_cyberlindnera_samutprakarnensis_170912	g001096.m1_yHMPu5000026147_hanseniaspora_vineae_190924	ORX60201.1			PVZ98647.1			RCH92325.1	PVV02374.1		ORZ19105.1	PIA14226.1	PVU93075.1		KAG0088226.1				RKP02022.1
KAF9110959.1	KAF8972842.1	KAF9350774.1			KAG0186525.1	KAG0052461.1						g002343.m1_yHDO590_kloeckera_taiwanica_180604	g001621.m1_yHMPu5000035685_hanseniaspora_1_sp_nov._diego_libkind_160519	g001889.m1_yHMPu5000034957_Hanseniaspora_osmophila	ORX75021.1			QRW26237.1			RCH93094.1	PVZ99160.1		OUM66005.1	POG71341.1	PVU98918.1		KAG0096434.1				RKP35983.1
KAF9114717.1	KAF8975633.1	KAF9352025.1			KAG0194788.1	KAG0089505.1						g000502.m1_hanseniaspora_gamundiae	g001384.m1_yHMPu5000037207_Wickerhamomyces_kurtzmanii	g007410.m1_yHMPu5000034585_candida_floris_190924	ORX78721.1			RCH92864.1			RGB34605.1	PWA00480.1		PHZ08582.1	PVU89133.1	PVV03918.1		KAG0165406.1				RUP48519.1
KAF9115524.1	KAF8975738.1	KAF9352196.1			KAG0201339.1	KAG0098187.1						g005754.m1_yHMPu5000035259_wickerhamomyces_sydowiorum_170307	g000691.m1_yHMPu5000026073_candida_easanensis_180604	g002720.m1_yHMPu5000037217_hanseniaspora_mollemarum_210210	ORX82336.1			RGB23960.1			RHZ88514.1	QRW20287.1		POG78393.1	PVU97134.1	PWA03052.1		KAG0171404.1				RUS21987.1
KAF9116461.1	KAF8976357.1	KAF9352578.1			KAG0202098.1	KAG0166166.1						g000113.m1_yHMH451_Wickerhamomyces_sp_nov_plate33_PLATANUS	g000969.m1_yHMPu5000037217_hanseniaspora_mollemarum_210210	g005196.m1_yHMPu5000035048_Barnettozyma_salicaria	ORY02325.1			RHZ88589.1			RIA87584.1	RCH88245.1		RCH94919.1	PVU97136.1	QRW21790.1		KAG0172483.1				TPX56462.1
KAF9122997.1	KAF8976611.1	KAF9352777.1			KAG0217347.1	KAG0175600.1						g004171.m1_yHMPu5000035262_candida_silvicultrix_170307	g005701.m1_yHMPu5000038346_cyberlindnera_rhodanensis_170713	g008798.m1_yHMPu5000035263_Candida_solani	ORY06737.1			RIA91816.1			RIB15209.1	RCH92027.1		RCH97916.1	PVV04876.1	RCH85351.1		KAG0174485.1				TPX60860.1
KAF9123651.1	KAF8977197.1	KAF9353420.1			KAG0217564.1	KAG0176155.1						g006679.m1_yHMPu5000040918_candida_insectamans_201018	g006575.m1_yHMPu5000035336_cyberlindnera_jadinii_180604	g005256.m1_yHAB157_kazachstania_bulderi_160519	ORY23508.1			RIB15845.1			RKO93162.1	RGB30266.1		RGB25950.1	PVZ99984.1	RCH98034.1		KAG0184467.1				TPX65697.1
KAF9131858.1	KAF8977327.1	KAF9355840.1			KAG0222470.1	KAG0182978.1						g011364.m1_yHMPu5000035269_wickerhamomyces_ciferrii_170307	g006664.m1_yHMPu5000034971_candida_sp_160519	g005493.m1_yHMPu5000026170_wickerhamomyces_silvicola_170307	ORY36965.1			RKO90878.1			RKP01280.1	RIA97928.1		RHZ44591.1	QRW27170.1	RGB32548.1		KAG0185787.1				TPX65699.1
KAF9136152.1	KAF8977482.1	KAF9356722.1			KAG0225218.1	KAG0186525.1						g005707.m1_yHMPu5000035267_wickerhamomyces_lynferdii_170307	g002619.m1_yHMPu5000035684_kloeckera_hatyaiensis_160519	g000747.m1_yHMPu5000035658_starmera_amethionina_160613	ORY97325.1			RKP01411.1			RKP09318.1	RIB18489.1		RIA89227.1	RCH94594.1	RHZ65023.1		KAG0200016.1				TPX67426.1
KAF9136457.1	KAF8977606.1	KAF9358566.1			KAG0241734.1	KAG0194788.1						g007515.m1_yHMPu5000038063_candida_xylanilytica_180604	g004002.m1_yHMPu5000035688_Cyberlindnera_xylosilytica	g001831.m1_yHMPu5000035045_barnettozyma_hawaiiensis_160613	ORZ06706.1			RKP09363.1			RKP13550.1	RKO90759.1		RIB20636.1	RGB38178.1	RHZ65024.1		KAG0201743.1				TPX74907.1
KAF9141799.1	KAF8977644.1	KAF9358802.1			KAG0245068.1	KAG0201339.1						g001748.m1_yHMPu5000035269_wickerhamomyces_ciferrii_170307	g004602.m1_yHMPu5000034981_cyberlindnera_euphorbiae_160519	g002286.m1_yHMPu5000035046_barnettozyma_populi_160613	ORZ14345.1			RKP24421.1			RKP25108.1	RKP01827.1		RKO86430.1	RHZ79404.1	RIA86881.1		KAG0211209.1
KAF9144671.1	KAF8978564.1	KAF9358854.1			KAG0252262.1	KAG0202098.1						g000071.m1_yHDO582_wickerhamomyces_queroliae_180604	g002645.m1_yHMPu5000038345_cyberlindnera_veronae_170713	g003425.m1_yHMPu5000035260_candida_peoriensis_170713	ORZ19117.1			RKP24487.1			RKP26450.1	RKP10896.1		RKP05167.1	RIA93440.1	RIB05706.1		KAG0216075.1
KAF9145513.1	KAF8978613.1	KAF9359649.1			KAG0259412.1	KAG0217347.1						g006001.m1_yHMPu5000041850_candida_lyxosophila_170307	g004156.m1_yHAB137_kazachstania_africana_160519	g005602.m1_yHMPu5000035044_barnettozyma_californica_160519	ORZ25407.1			RUP50207.1			RKP37667.1	RKP12776.1		RKP14630.1	RIB04938.1	RKO83131.1		KAG0218404.1
KAF9147911.1	KAF8979920.1	KAF9360933.1			KAG0261532.1	KAG0217564.1						g004922.m1_yHMPu5000035268_wickerhamomyces_hampshirensis_160928	g005426.m1_yHMPu5000034999_cephaloascus_fragrans_160519	g002223.m1_yHMPu5000037842_starmera_caribaea_210210	OUM59371.1			TPX35718.1			RUP42965.1	RKP27727.1		RUP50007.1	RKO92121.1	RKO92417.1		KAG0222367.1
KAF9153533.1	KAF8983174.1	KAF9361327.1			KAG0265068.1	KAG0222470.1						g004086.m1_yHMPu5000035273_wickerhamomyces_anomalus_180604	g003785.m1_yHMPu5000035700_cyberlindnera_japonica_160519	g001071.m1_yHMPu5000037228_Ogataea_paraovalis	OUM65369.1			TPX44045.1			RUP46933.1	RKP34987.1		TPX55140.1	RKO98948.1	RKP04010.1		KAG0228536.1
KAF9155074.1	KAF8983389.1	KAF9361465.1			KAG0275775.1	KAG0225218.1						g006289.m1_yHMPu5000026073_candida_easanensis_180604	g004242.m1_yHMPu5000035043_babjeviella_inositovora_180604	g001888.m1_yHMPu5000035258_wickerhamomyces_subpelliculosus_160928	PHZ14256.1			TPX58533.1			RUS15805.1	RUP50999.1		TPX70169.1	RKP06343.1	RKP10788.1		KAG0239849.1
KAF9155537.1	KAF8983543.1	KAF9361944.1			KAG0276830.1	KAG0241734.1						g001639.m1_yHMPu5000037227_cyberlindnera_xishuangbannaensis_210210	g001547.m1_yHMPu5000037904_candida_nakhonratchasimensis_170912	g002708.m1_yHMPu5000034599_candida_berthetii_190924	PIA14116.1			TPX58659.1			TPX31002.1	RUS23469.1			RKP13524.1	RKP10789.1		KAG0242170.1
KAF9156209.1	KAF8984576.1	KAF9363068.1			KAG0291075.1	KAG0245068.1						g000070.m1_yHMPu5000035258_wickerhamomyces_subpelliculosus_160928	g005052.m1_yHMPu5000038105_candida_maesa_201018	g000823.m1_yHMPu5000034961_hanseniaspora_lachancei_170307	POG71175.1			TPX74322.1			TPX35832.1	TPX34678.1			RKP24407.1	RKP14387.1		KAG0244280.1
KAF9171510.1	KAF9079307.1	KAF9363446.1			KAG0296461.1	KAG0252262.1						g001396.m1_yHMPu5000034756_hemisphaericaspora_nanyangensis_170713	g005219.m1_yHMPu5000038084_candida_stauntonica_170912	g006025.m1_yHMPu5000038385_candida_namnaoensis_170713	PVU93242.1			EPZ35432.1			TPX58517.1	TPX52199.1			RUP47615.1	RKP14388.1		KAG0250283.1
KAF9172143.1	KAF9079354.1	KAF9364695.1			KAG0318629.1	KAG0259412.1						g007367.m1_yHMPu5000037906_candida_glucosophila_180604	g001649.m1_yHMPu5000038078_candida_taoyuanica_170912	g000099.m1_yHMPu5000035324_cyberlindnera_subsufficiens_A3_201018	PVU99682.1			EPZ36240.1			TPX59745.1	TPX52202.1			RUS17493.1	RKP27136.1		KAG0251563.1
KAF9175596.1	KAF9081387.1	KAF9365174.1			KAG0329213.1	KAG0261532.1						g004512.m1_yHMPu5000041792_schwanniomyces_capriottii_170912	g004374.m1_yHMPu5000034602_starmera_pachycereana_170307	g001951.m1_yHMPu5000034602_starmera_pachycereana_170307	PVV01126.1			ORZ40467.1			TPX78142.1	TPX52203.1			TPX33184.1	RKP27137.1		KAG0252620.1
KAF9175721.1	KAF9081526.1	KAF9365292.1			KAG0347396.1	KAG0265068.1						g000374.m1_scheffersomyces_stambukii	g005899.m1_yHMPu5000040915_geotrichum_siamensis_201018	g002704.m1_yHMPu5000035267_wickerhamomyces_lynferdii_170307	PVZ97493.1			ORZ41659.1			DAA08923.1	TPX53744.1			TPX60062.1	RKP36893.1		KAG0270669.1
KAF9184813.1	KAF9082153.1	KAF9365720.1			KAG0350693.1	KAG0275775.1						g003767.m1_yHMPu5000038322_schwanniomyces_polymorphus_var_africanus_170713	g003456.m1_yHMPu5000035686_Cyberlindnera_saturnus	g011657.m1_yHMPu5000035267_wickerhamomyces_lynferdii_170307	QRW19044.1			RKP33697.1				TPX63067.1			TPX62836.1	RKP36894.1		KAG0271663.1
KAF9186589.1	KAF9082553.1	KAF9385710.1			KAG0358483.1	KAG0276830.1						g000467.m1_yHMPu5000035700_cyberlindnera_japonica_160519	g001841.m1_yHMPu5000034966_cyberlindnera_sargentensis_160519	g006678.m1_yHMPu5000035270_wickerhamomyces_chambardii_180604	RCH82442.1			RKP35456.1				TPX70768.1			TPX73910.1	RUP48859.1		KAG0277359.1
KAF9188804.1	KAF9082570.1	KAF9392550.1			KAG0359941.1	KAG0291075.1						g003210.m1_spathaspora_xylofermentans	g000584.m1_yHMPu5000035703_cyberlindnera_americana_160613	g003884.m1_yHMPu5000035259_wickerhamomyces_sydowiorum_170307	RGB42280.1			RKP38862.1				DAA07592.1			TPX74866.1	RUS22511.1		KAG0277717.1
KAF9190175.1	KAF9084378.1	KAF9393528.1			KAG0368648.1	KAG0296461.1						g006097.m1_yHMPu5000037906_candida_glucosophila_180604	g001003.m1_yHMPu5000035702_cyberlindnera_amylophila_160613	g002228.m1_yHMPu5000035049_Barnettozyma_wickerhamii	RHZ44825.1			KNE55395.1							DAA11974.1	TPX34999.1		KAG0295009.1
KAF9190501.1	KAF9084905.1	KAF9401360.1			KAG0374823.1	KAG0318629.1						g002241.m1_yHMPu5000038083_candida_subhashii_180604	g001537.m1_yHAB138_kazachstania_lodderae_160519	g003642.m1_yHMPu5000035037_candida_montana_160519	RIA96063.1			KNE56268.1								TPX38382.1		KAG0310671.1
KAF9191431.1	KAF9085101.1	KAF9402550.1			KAG0375239.1	KAG0329213.1						g003844.m1_yHMPu5000038068_cyberlindnera_samutprakarnensis_170912	g002609.m1_yHMPu5000035658_starmera_amethionina_160613	g004018.m1_yHMPu5000038315_wickerhamomyces_tratensis_190924	RIB03226.1			KNE63946.1								TPX54696.1		KAG0319171.1
KAF9192364.1	KAF9085991.1	KAF9406955.1			KAG2173440.1	KAG0347396.1						g004846.m1_yHMPu5000041778_schwanniomyces_vanrijiae_var_yarrowii_170912	g002648.m1_yHMPu5000034894_naumovozyma_baii_190924	g005503.m1_yHMPu5000035047_barnettozyma_pratensis_160519	RKO83524.1			KNE67585.1								TPX62747.1		KAG0346451.1
KAF9196852.1	KAF9086824.1	KAF9415647.1			KAG2178927.1	KAG0350693.1						g004995.m1_yHMPu5000034967_candida_freyschussii_160519	g000890.m1_yHMPu5000038121_candida_hungchunana_170912	g005208.m1_yHMPu5000035269_wickerhamomyces_ciferrii_170307	RKO99715.1			MVBO01000071.1:c5526-4858								TPX76806.1		KAG0356011.1
KAF9203112.1	KAF9086934.1	KAF9417077.1			KAG2181146.1	KAG0358483.1						g001300.m1_yHMPu5000026170_wickerhamomyces_silvicola_170307	g000730.m1_yHMPu5000037872_cyberlindnera_euphorbiiphila_180604	g003800.m1_yHMPu5000035671_phaffomyces_antillensis_160613	RKP23309.1											DAA07019.1		KAG0360369.1
KAF9205154.1	KAF9087556.1	KAF9419979.1			KAG2183474.1	KAG0359941.1						g003289.m1_yHMPu5000038408_candida_borneonana_170713	g002052.m1_yHMPu5000035267_wickerhamomyces_lynferdii_170307	g004357.m1_yHMPu5000038111_barnettozyma_sucrosica_170912	RKP35579.1													KAG0360457.1
KAF9208320.1	KAF9089350.1	KAF9426898.1			KAG2185271.1	KAG0368648.1						g001264.m1_spathaspora_boniae	g003325.m1_yHMPu5000035720_candida_chilensis_160613	g005180.m1_yHMPu5000034597_candida_stellimalicola_180604	RUP06352.1													KAG0365476.1
KAF9210203.1	KAF9089459.1	KAF9429311.1			KAG2185517.1	KAG0370639.1						g005825.m1_yHMPu5000037256_cyberlindnera_galapagoensis_210210		g002774.m1_yHMPu5000034906_candida_succiphila_160519	RUP51106.1													KAG0376834.1
KAF9311094.1	KAF9090127.1	KAF9438521.1			KAG2191645.1	KAG0374823.1						g005062.m1_yHMPu5000038346_cyberlindnera_rhodanensis_170713		g003813.m1_yHMPu5000034958_hanseniaspora_opuntiae_201018	RUS18832.1													KAG0379141.1
KAF9313240.1	KAF9093051.1	KAF9536479.1			KAG2196254.1	KAG0375239.1						g004167.m1_yHMPu5000037844_schwanniomyces_vanrijiae_var_vanrijiae_180604		g000526.m1_yHDO593_barnettozyma_sp_180604	TPX33993.1													KAG0435317.1
KAF9319047.1	KAF9093677.1	KAF9537533.1			KAG2198679.1	KAG2173440.1						g005412.m1_yHMPu5000035687_cyberlindnera_suaveolens_160613		g000274.m1_yHMPu5000038112_barnettozyma_vustinii_170912	TPX36870.1													KAG2178289.1
KAF9322106.1	KAF9094674.1	KAF9538240.1			KAG2199702.1	KAG2178927.1						g005399.m1_yHMPu5000041779_schwanniomyces_pseudopolymorphus_190924		g003181.m1_yHMPu5000035686_Cyberlindnera_saturnus	TPX59797.1													KAG2184628.1
KAF9352658.1	KAF9096924.1	KAF9578619.1			KAG2200311.1	KAG2181146.1						g004689.m1_yHMPu5000038105_candida_maesa_201018		g000056.m1_yHMPu5000034962_hanseniaspora_guilliermondii_170307	TPX78297.1													KAG2185711.1
KAF9352686.1	KAF9102184.1	KAF9582407.1			KAG2202141.1	KAG2183474.1						g002651.m1_yHMPu5000034596_candida_sp_160613		g004342.m1_yHMH451_Wickerhamomyces_sp_nov_plate33_PLATANUS	DAA07506.1													KAG2188483.1
KAF9353977.1	KAF9104453.1	KAF9899889.1			KAG2204188.1	KAG2185271.1						g003774.m1_yHRVM31_Schwanniomyces_sp_nov_plate33		g000344.m1_yHMPu5000034596_candida_sp_160613														KAG2189752.1
KAF9354246.1	KAF9105157.1	KAF9900852.1			KAG2216438.1	KAG2185517.1						g001449.m1_yHMPu5000034601_starmera_dryadoides_180604		g002404.m1_yHMPu5000035695_hanseniaspora_pseudoguilliermondii_160519														KAG2195914.1
KAF9356236.1	KAF9105757.1	KAF9904269.1			KAG2217395.1	KAG2191645.1						g002326.m1_yHMPu5000038075_candida_ulmi_170912		g003908.m1_yHMPu5000035261_candida_ponderosae_170307														KAG2202332.1
KAF9364732.1	KAF9108658.1	KAF9957564.1			KAG2222518.1	KAG2194048.1						g000097.m1_yHMPu5000038076_Candida_tumulicola		g000977.m1_yHMPu5000034601_starmera_dryadoides_180604														KAG2203121.1
KAF9364890.1	KAF9109037.1	KAF9983298.1			KAG2233306.1	KAG2194057.1						g000374.m1_yHMPu5000038350_candida_sanyaensis_180604		g000618.m1_yHMPu5000034931_kuraishia_piskuri_170307														KAG2217318.1
KAF9366394.1	KAF9116236.1	KAF9991309.1			KAG2233493.1	KAG2196254.1						g002258.m1_yHMPu5000035031_Candida_kruisii		g002486.m1_yHMPu5000038049_wickerhamomyces_xylosica_180604														KAG2227235.1
KAF9399512.1	KAF9118878.1	KAF9994363.1			KAG2234574.1	KAG2198679.1						g002624.m1_yHMPu5000035686_Cyberlindnera_saturnus		g000838.m1_yHMPu5000040931_candida_galis_201018														KAG2234538.1
KAF9399518.1	KAF9118994.1	KAG0000149.1			KAG2235531.1	KAG2199702.1						g001621.m1_spathaspora_hagerdaliae		g004064.m1_yHMPu5000038048_wickerhamomyces_mucosus_170912														KAG2236883.1
KAF9403151.1	KAF9119085.1	KAG0001089.1			KAG4096921.1	KAG2200311.1						g001920.m1_yHMPu5000038067_cyberlindnera_bimundalis_190924		g003113.m1_yHMPu5000034935_kuraishia_floccosa_210210														KAG4081318.1
KAF9403696.1	KAF9119484.1	KAG0003377.1			KAG4099546.1	KAG2202141.1						g004467.m1_yHMPu5000034599_candida_berthetii_190924		g002718.m1_yHMPu5000035272_wickerhamomyces_bisporus_170307														KAG4095542.1
KAF9425649.1	KAF9121974.1	KAG0003877.1			KAG4108488.1	KAG2204188.1						g001388.m1_yHMPu5000040776_candida_sphagnicola_201018		g003610.m1_yHMPu5000035687_cyberlindnera_suaveolens_160613														KAG4096262.1
KAF9426063.1	KAF9122228.1	KAG0003968.1			KAG5458552.1	KAG2216438.1						g001895.m1_yHMPu5000038032_yamadazyma_kitorensis_170912		g006201.m1_yHMPu5000035269_wickerhamomyces_ciferrii_170307														KAG4103033.1
KAF9428316.1	KAF9122700.1	KAG0005404.1			KAG8528959.1	KAG2217395.1						g002379.m1_yHMPu5000035701_cyberlindnera_fabianii_160519		g000039.m1_yHMPu5000034915_candida_piceae_170307														KAG5461891.1
KAF9432983.1	KAF9124572.1	KAG0006039.1			KAG8529721.1	KAG2222518.1						g002408.m1_yHMPu5000037892_candida_pallodes_170210		g001384.m1_yHMPu5000038351_candida_sanyiensis_170713														KAG5462673.1
KAF9435330.1	KAF9126433.1	KAG0033280.1			KAG9064202.1	KAG2233306.1						g001380.m1_yHMPu5000038319_teunomyces_panamensis_170912		g005373.m1_yHMPu5000026143_candida_methanosorbosa_160519														KAG5463134.1
KAF9435486.1	KAF9127414.1	KAG0044174.1			KAG9066173.1	KAG2233493.1						g004225.m1_yHMH617_Wickerhamomyces_sp_nov_plate34_PLATANUS		g001344.m1_yHMPu5000035672_phaffomyces_thermotolerans_160613														KAG8533296.1
KAF9437779.1	KAF9127500.1	KAG0097088.1			KAG9290329.1	KAG2234574.1						g004298.m1_yHMPu5000037843_schwanniomyces_yamadae_170912		g002041.m1_yHMPu5000037207_Wickerhamomyces_kurtzmanii														KAG9063521.1
KAF9439193.1	KAF9128405.1	KAG0100748.1			KAG9306692.1	KAG2235531.1						g005414.m1_yHMPu5000038048_wickerhamomyces_mucosus_170912		g005280.m1_yHMPu5000035273_wickerhamomyces_anomalus_180604														KAG9064084.1
KAF9542001.1	KAF9130373.1	KAG0164929.1			KDN40171.1	KAG4096921.1						g000255.m1_yHMPu5000034598_Candida_dendrica		g003625.m1_yHMPu5000038121_candida_hungchunana_170912														KAG9291536.1
KAF9550146.1	KAF9136892.1	KAG0172829.1			KEI36384.1	KAG4099546.1						g002627.m1_yHMPu5000035702_cyberlindnera_amylophila_160613		g001586.m1_yHMPu5000034637_ogataea_populiabae_180604														KAG9299633.1
KAF9550371.1	KAF9138497.1	KAG0186795.1			KFH69852.1	KAG4108488.1						g001614.m1_yHQL451_Kodamaea_sp_nov_plate33		g003806.m1_yHMPu5000035257_wickerhamomyces_strasburgensis_170307														KCZ80904.1
KAF9550394.1	KAF9140231.1	KAG0196246.1			KFH73928.1	KAG5461864.1						g002354.m1_yHMPu5000035274_wickerhamomyces_alni_170307		g001471.m1_yHMPu5000034636_ogataea_nitratoaversa_180604														KDN35578.1
KAF9582493.1	KAF9144495.1	KAG0197377.1			KIL67549.1	KAG8528959.1						g004003.m1_yHMPu5000035682_hyphopichia_burtonii_160613		g005737.m1_yHMPu5000035644_yarrowia_deformans_180604														KEI41633.1
KAF9583795.1	KAF9145765.1	KAG0203312.1			KIL69973.1	KAG8529721.1						g004334.m1_yHMPu5000038374_candida_jiufengensis_170713		g005070.m1_yHMPu5000040906_zygoascus_tannicolus_201018														KFH69568.1
KAF9584971.1	KAF9147737.1	KAG0207670.1			KIS71800.1	KAG9064202.1						g002046.m1_yHMPu5000035257_wickerhamomyces_strasburgensis_170307		g005582.m1_yHMPu5000038398_barnettozyma_siamensis_170713														KFH71651.1
KAF9586443.1	KAF9149017.1	KAG0208685.1			KJF61439.1	KAG9066173.1						g004163.m1_yHMPu5000035049_Barnettozyma_wickerhamii		g005969.m1_yHMPu5000037893_candida_ovalis_170912														KHN68911.1
KAF9902527.1	KAF9149318.1	KAG0214595.1			KJF61440.1	KAG9290329.1						g002453.m1_yHMPu5000034992_candida_maltosa_190924		g002761.m1_yHMPu5000034932_kuraishia_ogatae_160519														KIL57936.1
KAF9908062.1	KAF9149637.1	KAG0217474.1			KNC98778.1	KAG9306692.1						g004797.m1_yHMPu5000026157_candida_sp_170713		g004628.m1_yHMPu5000038119_candida_coquimbonensis_170912														KIL60388.1
KAF9908194.1	KAF9150307.1	KAG0218373.1			KND00819.1	KDN40171.1						g005282.m1_yHMPu5000037904_candida_nakhonratchasimensis_170912		g003408.m1_yHMPu5000038386_candida_jianshihensis_170713														KIL60918.1
KAF9908954.1	KAF9150526.1	KAG0222019.1			KNE64499.1	KDN40976.1						g002782.m1_yHMPu5000035315_candida_arcana_180604		g005801.m1_yHMPu5000034978_cyberlindnera_mrakii_160519														KIL61775.1
KAF9924106.1	KAF9151038.1	KAG0222664.1			KNE71355.1	KEI36384.1						g001246.m1_yHMPu5000034966_cyberlindnera_sargentensis_160519		g003490.m1_yHMPu5000038364_Candida_qinlingensis														KIS69720.1
KAF9946390.1	KAF9154618.1	KAG0223210.1			KNE72151.1	KEI41308.1						g001832.m1_yHMPu5000035328_candida_palmioleophila_180604		g005089.m1_yHMPu5000035337_cyberlindnera_mississippiensis_190924														KKO76670.1
KAF9968548.1	KAF9155909.1	KAG0224121.1			KTW28932.1	KFH69852.1						g004286.m1_yHQL14_Wickerhamomyces_sp_nov_plate33_MASURCA		g005223.m1_yHMPu5000035708_candida_flosculorum_160613														KND03218.1
KAF9970760.1	KAF9157770.1	KAG0225833.1			KTW29737.1	KFH73928.1						g001331.m1_yHMPu5000026273_kodamaea_nitidulidarum_170307		g005511.m1_yHMPu5000034954_candida_norvegica_201018														KND04014.1
KAF9983744.1	KAF9158073.1	KAG0226794.1			KXN65581.1	KIL67549.1						g006091.m1_yHMPu5000035337_cyberlindnera_mississippiensis_190924		g000265.m1_yHMPu5000035688_Cyberlindnera_xylosilytica														KNE54412.1
KAF9984135.1	KAF9158479.1	KAG0234086.1			KXN70991.1	KIL69973.1						g003634.m1_yHMPu5000038085_candida_sp_170912		g002941.m1_yHMPu5000037256_cyberlindnera_galapagoensis_210210														KNE56063.1
KAF9988600.1	KAF9161932.1	KAG0234342.1			KXS19408.1	KIS68985.1						g000906.m1_spathaspora_gorwiae		g000808.m1_yHMPu5000037872_cyberlindnera_euphorbiiphila_180604														KNE63681.1
KAF9989699.1	KAF9167828.1	KAG0234728.1			KXS20524.1	KIS71800.1						g003033.m1_yHMPu5000038078_candida_taoyuanica_170912		g004983.m1_yHMPu5000034639_candida_cariosilignicola_160519														KNE64866.1
KAF9993671.1	KAF9169022.1	KAG0240229.1			OAD67677.1	KJF61439.1						g003680.m1_yHMPu5000038353_candida_smagusa_170713		g005439.m1_yHMPu5000034884_peterozyma_toletana_160519														KTW26322.1
KAF9994682.1	KAF9170471.1	KAG0241491.1			OAD77261.1	KJF61440.1						g000405.m1_yHMPu5000035688_Cyberlindnera_xylosilytica		g002583.m1_yHMPu5000035673_candida_orba_160613														KTW28060.1
KAF9995137.1	KAF9170699.1	KAG0242198.1			OAQ28515.1	KNC98778.1						g003309.m1_yHMPu5000038367_candida_pseudojiufengensis_170713		g004581.m1_yHMPu5000034883_peterozyma_xylosa_160519														KXN71643.1
KAG0002034.1	KAF9171295.1	KAG0243758.1			OAQ33103.1	KND00819.1						g004352.m1_yHMPu5000038113_candida_adriatica_170912		g000053.m1_yHMPu5000035648_yarrowia_porcina_170307														KXN72141.1
KAG0002584.1	KAF9172372.1	KAG0246063.1			OBZ81372.1	KNE60494.1						g002554.m1_yHMPu5000037926_candida_alai_190924		g000829.m1_yHMPu5000035647_yarrowia_lipolytica_160519														KXS11633.1
KAG0004486.1	KAF9172727.1	KAG0251002.1			OBZ82199.1	KNE64499.1						g001036.m1_yHMPu5000034978_cyberlindnera_mrakii_160519		g001833.m1_yarrowia_lipolytica														KXS17004.1
KAG0005263.1	KAF9173746.1	KAG0253014.1			OBZ86457.1	KNE71355.1						g000149.m1_yHMPu5000038349_candida_viswanathii_170713		g005351.m1_yHMPu5000035643_yarrowia_bubula_180604														OAD80364.1
KAG0007164.1	KAF9175043.1	KAG0254788.1			OBZ88332.1	KNE72151.1						g003937.m1_yHMPu5000035030_Candida_lycoperdinae_		g005109.m1_yHMPu5000034934_kuraishia_hungarica_201018														OAD80506.1
KAG0025132.1	KAF9176935.1	KAG0255356.1			OLL22514.1	KTW28932.1						g004183.m1_yHKB15_Yamadazyma_sp_nov_plate33		g003119.m1_yHMPu5000037888_candida_quercuum_170210														OAG29678.1
KAG0025245.1	KAF9177082.1	KAG0276647.1			OLY77894.1	KTW29737.1						g002729.m1_yHMPu5000037907_candida_fungicola_180604		g005841.m1_yHMPu5000038343_dipodascus_australiensis_170713														OAQ26818.1
KAG0030114.1	KAF9177416.1	KAG0278806.1			OMJ24722.1	KXN65581.1						g000728.m1_yHMPu5000038345_cyberlindnera_veronae_170713		g000042.m1_komagataella_phaffi														OAQ32985.1
KAG0035575.1	KAF9177998.1	KAG0287659.1			ORX44540.1	KXN70991.1						g001799.m1_yHMPu5000034996_candida_sojae		g005176.m1_yHMPu5000037918_alloascoidea_africana_180604														OBZ84021.1
KAG0044728.1	KAF9178093.1	KAG0296596.1			ORX50854.1	KXS19408.1						g003802.m1_yHMPu5000035713_candida_chauliodes_160613		g000376.m1_yHMPu5000035286_candida_azyma_170307														OBZ84596.1
KAG0047331.1	KAF9178248.1	KAG0325339.1			ORX54362.1	KXS20524.1						g005002.m1_yHMPu5000041833_candida_tammaniensis_170307		g002118.m1_yHMPu5000035699_cyberlindnera_maclurae_160613														OIR57468.1
KAG0055166.1	KAF9180813.1	KAG0329843.1			ORX70602.1	OAD67677.1						g001938.m1_yHMPu5000035336_cyberlindnera_jadinii_180604		g003995.m1_yHMH26_Wickerhamomyces_sp_nov_plate34_DISCOVAR														OLL22158.1
KAG0055729.1	KAF9183570.1	KAG0342702.1			ORX83596.1	OAD77261.1						g002890.m1_yHMPu5000035026_Candida_anneliseae		g004293.m1_yHMPu5000038389_candida_ficus_170713														OLL26717.1
KAG0092823.1	KAF9184982.1	KAG0349502.1			ORX86017.1	OAQ28515.1						g002211.m1_yHMPu5000034994_candida_neerlandica_190924		g004223.m1_yHMPu5000034981_cyberlindnera_euphorbiae_160519														OLY77850.1
KAG0095090.1	KAF9185986.1	KAG0349827.1			ORX91047.1	OAQ33103.1						g003174.m1_yHMPu5000035011_candida_pyralidae_160519		g001747.m1_yHMPu5000026167_candida_pignaliae_201018														OMH86211.1
KAG0095495.1	KAF9186820.1	KAG0350677.1			ORX99785.1	OBZ81176.1						g003273.m1_yHMPu5000037253_nematodospora_anomalae_210210		g004701.m1_yHMPu5000035631_candida_oslonensis_190924														OMJ13981.1
KAG0096386.1	KAF9187356.1	KAG0364821.1			ORY50121.1	OBZ81372.1						g004122.m1_yHMPu5000034657_candida_pseudoglaebosa_170307		g000139.m1_yHMPu5000034971_candida_sp_160519														OMJ21008.1
KAG0165566.1	KAF9189220.1	KAG0367276.1			ORY50856.1	OBZ82199.1						g003446.m1_yHMPu5000035715_candida_gigantensis_160519		g002452.m1_yHMPu5000038333_ogataea_chonburiensis_170713														OMJ22155.1
KAG0169780.1	KAF9192528.1	KAG0372721.1			ORY51708.1	OBZ86457.1						g002748.m1_yHMPu5000034970_Candida_sp.		g004305.m1_yHMPu5000038105_candida_maesa_201018														ORX45424.1
KAG0172240.1	KAF9193100.1	KAG0374492.1			ORY81133.1	OBZ88332.1						g002991.m1_yHMPu5000037222_suhomyces_faveliae_210210		g002075.m1_yHMPu5000034955_hanseniaspora_valbyensis_201018														ORX46524.1
KAG0173855.1	KAF9195902.1	KAG2175300.1			ORY93527.1	OLL22514.1						g005593.m1_yHMPu5000038029_Yamadazyma_siamensis		g003726.m1_yHMPu5000041713_debaryomyces_maramus_170307														ORX57247.1
KAG0174389.1	KAF9196626.1	KAG2176049.1			ORY96910.1	OMH80671.1						g004985.m1_yHMPu5000037243_lodderomyces_sp_210210		g006183.m1_yHMPu5000035636_candida_alimentaria_201018														ORX61842.1
KAG0179297.1	KAF9196987.1	KAG2177073.1			ORZ03562.1	ORX44540.1						g001344.m1_yHMPu5000035336_cyberlindnera_jadinii_180604		g004879.m1_yHMPu5000026073_candida_easanensis_180604														ORX67144.1
KAG0180275.1	KAF9198618.1	KAG2186148.1			ORZ15587.1	ORX46585.1						g002085.m1_yHMPu5000035017_candida_bribrorum_160519		g005609.m1_yHMPu5000037870_candida_sp_170912														ORX74198.1
KAG0181763.1	KAF9199433.1	KAG2189488.1			ORZ16646.1	ORX50854.1						g001078.m1_yHMPu5000037872_cyberlindnera_euphorbiiphila_180604		g006149.m1_yHMPu5000038033_yamadazyma_insecticola_170912														ORX87604.1
KAG0185841.1	KAF9199480.1	KAG2194751.1			ORZ18316.1	ORX54362.1						g002356.m1_yHMPu5000037924_candida_taliae_201018		g005674.m1_yHMPu5000034966_cyberlindnera_sargentensis_160519														ORX89439.1
KAG0189763.1	KAF9199758.1	KAG2203413.1			ORZ19615.1	ORX65629.1						g002984.m1_yHMPu5000037900_candida_labiduridarum_190924		g004479.m1_yHMPu5000035689_candida_mycetangii_160613														ORX98264.1
KAG0190814.1	KAF9200476.1	KAG2223526.1			ORZ37842.1	ORX70602.1						g000029.m1_yHMPu5000034971_candida_sp_160519		g003526.m1_yHMPu5000035278_tortispora_phaffii_170713														ORY15357.1
KAG0193914.1	KAF9201834.1	KAG2224702.1			ORZ40791.1	ORX73294.1						g004101.m1_yHMPu5000035703_cyberlindnera_americana_160613		g003294.m1_yHMPu5000035325_cyberlindnera_petersonii_180604														ORY27955.1
KAG0197800.1	KAF9202193.1	KAG2234459.1			OZJ03545.1	ORX82740.1						g003002.m1_yHMPu5000034594_Starmera_quercuum_p31		g005727.m1_yHMPu5000035700_cyberlindnera_japonica_160519														ORY29254.1
KAG0197801.1	KAF9203908.1	KAG4081363.1			OZJ04012.1	ORX83596.1						g001962.m1_yHMPu5000034597_candida_stellimalicola_180604		g001440.m1_yHMPu5000034953_komagataella_pastoris_160519														ORY29450.1
KAG0197802.1	KAF9204634.1	KAG4090437.1			PHZ11165.1	ORX86017.1						g001093.m1_yHMPu5000038081_candida_takata_180604		g001475.m1_yHMPu5000035701_cyberlindnera_fabianii_160519														ORY67915.1
KAG0198674.1	KAF9205887.1	KAG4099602.1			PHZ16049.1	ORX91047.1						g000067.m1_yHMPu5000034979_cyberlindnera_misumaiensis_160519		g002438.m1_yHMPu5000034937_kuraishia_capsulata_160519														ORY96672.1
KAG0200191.1	KAF9206853.1	KAG4103854.1			PIA13541.1	ORX99785.1						g002854.m1_yHMPu5000034649_candida_plutei_180604		g005747.m1_yHMPu5000034589_wickerhamiella_australiensis_180604														ORY98340.1
KAG0201127.1	KAF9207114.1	KAG4106756.1			PIA16064.1	ORY39141.1						g004880.m1_yHMPu5000037207_Wickerhamomyces_kurtzmanii		g000001.m1_yHMPu5000035265_Candida_sp														ORZ00715.1
KAG0205959.1	KAF9208456.1	KAG5458083.1			PJF18507.1	ORY50121.1						g000072.m1_yHMPu5000035255_wickerhamomyces_rabaulensis_170307		g001655.m1_yHMPu5000026124_ogataea_henricii_160519														ORZ06756.1
KAG0206912.1	KAF9308752.1	KAG5459219.1			POG59954.1	ORY51708.1						g005211.m1_yHMPu5000035714_candida_frijolesensis_160519		g000251.m1_yHMPu5000035720_candida_chilensis_160613														ORZ14647.1
KAG0209441.1	KAF9311513.1	KAG8534354.1			POG68690.1	ORY81133.1						g003673.m1_yHMPu5000037905_candida_odintsovae_180604		g002210.m1_yHMPu5000035685_hanseniaspora_1_sp_nov._diego_libkind_160519														ORZ15470.1
KAG0217951.1	KAF9317148.1	KAG9065445.1			PVU84865.1	ORY93527.1						g001504.m1_yHMPu5000035035_candida_atbi_160519		g005206.m1_yHMPu5000038347_candida_yuanshanica_170713														ORZ15943.1
KAG0219274.1	KAF9321882.1	KAG9072251.1			PVU86989.1	ORY96910.1						g003218.m1_yHMPu5000037248_nematodospora_valgi_210210		g000396.m1_yHMPu5000035703_cyberlindnera_americana_160613														ORZ27959.1
KAG0220242.1	KAF9343278.1	KAG9295921.1			PVU87993.1	ORZ03562.1						g004900.m1_yHMPu5000035317_candida_fennica_180604		g004657.m1_yHMPu5000034942_ambrosiozyma_angophorae_160519														ORZ29406.1
KAG0235190.1	KAF9343555.1	KCZ82134.1			PVZ96466.1	ORZ15587.1						g004922.m1_yHMPu5000034617_spathaspora_passalidarum_170713		g005310.m1_yHMPu5000040917_geotrichum_citri-aurantii_201018														ORZ38984.1
KAG0236659.1	KAF9343616.1	KDN45901.1			PVZ99958.1	ORZ16646.1						g000750.m1_yHMPu5000035025_candida_maxii_160519		g003306.m1_yHMPu5000026137_ambrosiozyma_ambrosiae_160519														OUM67414.1
KAG0239164.1	KAF9343705.1	KEI41870.1			QRW16123.1	ORZ18316.1						g001342.m1_yHMPu5000035002_candida_buenavistaensis_160519		g005768.m1_yHMPu5000034970_Candida_sp.														OUM69415.1
KAG0243175.1	KAF9343786.1	KFH65097.1			RCH97518.1	ORZ19615.1						g001800.m1_yHMPu5000034969_candida_sp_160519		g003997.m1_yHMPu5000034938_Komagataella_ulmi														OZJ03688.1
KAG0244135.1	KAF9344430.1	KFH68427.1			RCH97547.1	ORZ37842.1						g005867.m1_yHMPu5000035260_candida_peoriensis_170713		g000855.m1_yHMPu5000035271_wickerhamomyces_bovis_160928														PHZ09768.1
KAG0245688.1	KAF9344564.1	KGG50457.1			RGB24962.1	OZJ03545.1						g001321.m1_yHMPu5000038121_candida_hungchunana_170912		g003774.m1_yHMPu5000035336_cyberlindnera_jadinii_180604														PHZ10192.1
KAG0246449.1	KAF9344911.1	KIL56156.1			RGB25932.1	OZJ04012.1						g001501.m1_yHMPu5000038062_candida_wangnamkhiaoensis_170912		g000016.m1_yHMPu5000034886_ogataea_trehalophila_160519														PIA13991.1
KAG0253543.1	KAF9345150.1	KIL58399.1			RHZ45447.1	PHZ11165.1						g003955.m1_yHMPu5000034648_candida_restingae_160519		g001032.m1_yHMPu5000038078_candida_taoyuanica_170912														PIA15633.1
KAG0255801.1	KAF9345370.1	KIL71442.1			RIA82430.1	PHZ16049.1						g004651.m1_yHMPu5000038060_kodamaea_kakaduensis_170912		g001984.m1_yHMPu5000038068_cyberlindnera_samutprakarnensis_170912														PJF19570.1
KAG0258503.1	KAF9345379.1	KIS66149.1			RIA90228.1	PIA13541.1						g005069.m1_yHMPu5000035019_candida_caryicola_160519		g004645.m1_yHMPu5000037874_dipodascus_aggregatus_190924														PJF19571.1
KAG0260000.1	KAF9345391.1	KIS72399.1			RIB22850.1	PIA16064.1						g005787.m1_yHMPu5000038364_Candida_qinlingensis		g004184.m1_yHMPu5000035274_wickerhamomyces_alni_170307														POG65578.1
KAG0263666.1	KAF9345755.1	KNC97240.1			RIB25889.1	PJF18507.1						g005844.m1_yHKS641_Suhomyces_sp_nov_plate33		g001767.m1_yHMPu5000035702_cyberlindnera_amylophila_160613														POG81658.1
KAG0264158.1	KAF9346035.1	KND02758.1			RIB25893.1	PJF18791.1						g002007.m1_yHMPu5000034968_candida_maritima_160519		g003514.m1_yHMPu5000038085_candida_sp_170912														PVU85239.1
KAG0273107.1	KAF9346117.1	KND02759.1			RIB25894.1	POG59954.1						g002343.m1_yHMPu5000035327_candida_fluviatilis_190924		g001573.m1_yHMPu5000026157_candida_sp_170713														PVU89442.1
KAG0274108.1	KAF9346120.1	KNE54750.1			RKO86003.1	POG68690.1						g004623.m1_yHMPu5000035325_cyberlindnera_petersonii_180604		g004418.m1_yHMPu5000037905_candida_odintsovae_180604														PVU89492.1
KAG0277332.1	KAF9346328.1	KNE54917.1			RKO91589.1	PVU84865.1						g004733.m1_yHMPu5000040910_suhomyces_kilbournensis_201018		g002874.m1_yHMPu5000034922_nakazawaea_pomicola_160519														PVU94248.1
KAG0278784.1	KAF9346329.1	KNE56400.1			RKP00042.1	PVU86989.1						g005482.m1_yHMPu5000038386_candida_jianshihensis_170713		g003559.m1_yHMPu5000034939_komagataella_pseudopastoris_160519														PVU98973.1
KAG0286362.1	KAF9346759.1	KNE56568.1			RKP00410.1	PVU87993.1						g000222.m1_yHMPu5000041804_metschnikowia_vanudenii_190924		g000678.m1_yHMPu5000038073_geotrichum_europaeum_170912														PWA00201.1
KAG0293331.1	KAF9347490.1	KNE67046.1			RKP11090.1	PVU97894.1						g000804.m1_yHMPu5000034997_candida_tropicalis_160519		g001107.m1_yHMH617_Wickerhamomyces_sp_nov_plate34_PLATANUS														PWA02562.1
KAG0296260.1	KAF9347819.1	KNE68039.1			RKP26522.1	PVV00314.1						g000969.m1_yHMPu5000038315_wickerhamomyces_tratensis_190924		g001708.m1_yHMPu5000037220_komagataella_mondaviorum_210210														QRW22637.1
KAG0298308.1	KAF9347851.1	KTW30371.1			RKP35116.1	PVZ96466.1						g002299.m1_yHMPu5000038362_candida_sakaeoensis_170713		g000057.m1_yHMPu5000040928_candida_suthepensis_201018														QRW23469.1
KAG0310226.1	KAF9347996.1	KXN66345.1			RUP44048.1	PVZ99958.1						g003156.m1_yHMPu5000038320_teunomyces_funiuensis_170713		g001045.m1_yHMPu5000035690_candida_vartiovaarae_160613														RCH83140.1
KAG0312109.1	KAF9348030.1	KXN69329.1			RUP44049.1	QRW16123.1						g005443.m1_yHMPu5000037251_candida_xiaguanesis_210210		g001340.m1_yHMPu5000035255_wickerhamomyces_rabaulensis_170307														RCH86024.1
KAG0313205.1	KAF9348407.1	KXN70025.1			RUS18389.1	QRW18181.1						g005457.m1_yHMPu5000037888_candida_quercuum_170210		g001668.m1_yHMPu5000038093_candida_rishiriensis_170912														RCH91705.1
KAG0317241.1	KAF9348510.1	KXN72243.1			RUS18665.1	RCH85112.1						g009831.m1_yHQL14_Wickerhamomyces_sp_nov_plate33_MASURCA		g001721.m1_yHMPu5000034889_Ogataea_salicorniae														RCH95886.1
KAG0328876.1	KAF9348522.1	KXS18669.1			TPX32459.1	RCH97518.1						g000155.m1_yHMPu5000035265_Candida_sp		g007117.m1_yHMPu5000034662_galactomyces_geotrichum_201018														RGB25817.1
KAG0343766.1	KAF9349041.1	OAD78552.1			TPX32534.1	RCH97547.1						g003362.m1_yHMPu5000035047_barnettozyma_pratensis_160519		g003568.m1_yHMPu5000038097_candida_sp_201018														RGB38385.1
KAG0344794.1	KAF9349175.1	OAD79272.1			TPX52612.1	RGB24962.1						g002661.m1_yHMH26_Wickerhamomyces_sp_nov_plate34_DISCOVAR		g004374.m1_yHMPu5000034681_blastobotrys_americana_160519														RHZ63280.1
KAG0345157.1	KAF9349215.1	OAD79677.1			TPX55082.1	RGB25932.1						g002746.m1_yHMPu5000035266_wickerhamomyces_onychis_170307		g004719.m1_yHMPu5000034623_pichia_norvegensis_160519														RHZ74146.1
KAG0346961.1	KAF9349468.1	OAD80765.1			TPX70417.1	RHZ45447.1						g002895.m1_yHMPu5000035271_wickerhamomyces_bovis_160928		g000168.m1_yHMPu5000034925_candida_arabinofermentans_160519														RIA85274.1
KAG0349509.1	KAF9350156.1	OAQ23755.1			TPX72214.1	RHZ88007.1						g003117.m1_yHMPu5000035689_candida_mycetangii_160613		g003135.m1_yHMPu5000038081_candida_takata_180604														RIA97735.1
KAG0351390.1	KAF9350235.1	OAQ26007.1			TPX74633.1	RIA82430.1						g003759.m1_yHMPu5000038396_candida_dajiaensis_170713		g003579.m1_yHMPu5000037884_candida_sithepensis_170912														RIB08599.1
KAG0356937.1	KAF9350774.1	OAQ26862.1			DAA08258.1	RIA90228.1						g003801.m1_yHMPu5000041863_candida_gorgasii_160928		g005080.m1_yHMPu5000037904_candida_nakhonratchasimensis_170912														RIB09953.1
KAG0357844.1	KAF9350885.1	OBZ85750.1			DAA09777.1	RIB22850.1						g003565.m1_yHMH580_Suhomyces_sp_nov_plate33		g008860.m1_yHQL14_Wickerhamomyces_sp_nov_plate33_MASURCA														RKO84567.1
KAG0362437.1	KAF9351001.1	OLL23090.1			CAZ84608.1	RIB25894.1						g004584.m1_yHMPu5000037870_candida_sp_170912		g002252.m1_yHMPu5000026072_geotrichum_klebahnii_190924														RKP03072.1
KAG0364892.1	KAF9351063.1	OLL24491.1				RKO91589.1						g006341.m1_yHMPu5000034980_cyberlindnera_lachancei_160519		g005322.m1_yHMPu5000038067_cyberlindnera_bimundalis_190924														RKP03614.1
KAG0367071.1	KAF9351465.1	OLY83863.1				RKP00042.1						g001777.m1_yHMPu5000038318_teunomyces_stri_170713		g000964.m1_yHMPu5000037218_Ogataea_degrootiae														RKP07427.1
KAG0369694.1	KAF9351705.1	OMH85995.1				RKP00410.1						g002444.m1_yHMPu5000037914_candida_conglobata_180604		g005242.m1_yHMPu5000038396_candida_dajiaensis_170713														RKP07639.1
KAG0370379.1	KAF9351753.1	OMJ18162.1				RKP11090.1						g010475.m1_yHMPu5000041701_Candida_jeffriesii		g007641.m1_yHMPu5000026072_geotrichum_klebahnii_190924														RKP25195.1
KAG0374566.1	KAF9351966.1	OMJ21025.1				RKP24689.1						g005034.m1_yHMPu5000035006_candida_xylopsoci_160519		g004818.m1_yHMPu5000038338_geotrichum_restrictum_190924														RKP35135.1
KAG0377097.1	KAF9351997.1	ORX42829.1				RKP26522.1						g002617.m1_yHMPu5000041864_candida_hainanensis_170713		g000833.m1_yHMPu5000034946_ambrosiozyma_oregonensis_160519														RKP36397.1
KAG0380884.1	KAF9352025.1	ORX43340.1				RKP35116.1						g002654.m1_yHMPu5000038381_candida_manassasensis_170713		g004119.m1_yHMPu5000037241_starmerella_scarabaei_210210														RUP51072.1
KAG0381061.1	KAF9352196.1	ORX58298.1				RKP39066.1						g000476.m1_yHMPu5000040925_candida_robnettiae_201018		g007046.m1_yHMPu5000037920_ambrosiozyma_kamigamensis_190924														RUS23278.1
KAG2173613.1	KAF9352578.1	ORX66719.1				RUS18389.1						g003110.m1_yHMPu5000035677_kodamaea_ohmeri_160519		g004989.m1_yHMPu5000026130_galactomyces_reessii_190924														RVD90967.1
KAG2173832.1	KAF9352748.1	ORX84906.1				RUS18665.1						g002970.m1_yHMPu5000035316_candida_homilentoma_180604		g005346.m1_yHMPu5000026142_citeromyces_matritensis_160519														TBU08018.1
KAG2174128.1	KAF9352777.1	ORX88057.1				RUS21675.1						g004067.m1_yHMPu5000038347_candida_yuanshanica_170713		g000369.m1_yHMPu5000041822_dipodascus_geniculatus_170307														TBU20334.1
KAG2177655.1	KAF9353061.1	ORX88663.1				TPX32459.1						g004760.m1_yHMPu5000037853_scheffersomyces_illinoinensis_170912		g002938.m1_yHMPu5000034948_Ambrosiozyma_platypodis														TPX34195.1
KAG2180550.1	KAF9353296.1	ORX90253.1				TPX32534.1						g004877.m1_yHMPu5000034602_starmera_pachycereana_170307		g003123.m1_yHQL14_Wickerhamomyces_sp_nov_plate33_MASURCA														TPX37745.1
KAG2186028.1	KAF9353416.1	ORY03190.1				TPX47037.1						g005401.m1_spathaspora_girioi		g002132.m1_yHMPu5000035266_wickerhamomyces_onychis_170307														TPX54645.1
KAG2187923.1	KAF9353420.1	ORY03437.1				TPX47043.1						g001140.m1_yHMPu5000038385_candida_namnaoensis_170713		g005922.m1_yHMPu5000034738_geotrichum_candidum_190924														TPX54882.1
KAG2189403.1	KAF9353426.1	ORY05876.1				TPX52612.1						g002054.m1_yHMPu5000034983_candida_tsuchiyae_210210		g001682.m1_arxula_adeninivorans														TPX60699.1
KAG2190047.1	KAF9353614.1	ORY24943.1				TPX55082.1						g002501.m1_yHMPu5000041858_candida_endomychidarum_170713		g005900.m1_yHMPu5000040915_geotrichum_siamensis_201018														TPX62586.1
KAG2197730.1	KAF9353948.1	ORY29065.1				TPX60127.1						g005002.m1_yHMPu5000040931_candida_galis_201018		g001275.m1_yHMPu5000034669_Blastobotrys_raffinofermentans														TPX67312.1
KAG2208124.1	KAF9353956.1	ORY33920.1				TPX70417.1						g005360.m1_yHMPu5000038380_candida_loeiensis_170713		g005147.m1_saprochaete_ingens														TPX67504.1
KAG2211767.1	KAF9354117.1	ORY51824.1				TPX72214.1						g003319.m1_yHMPu5000034973_danielozyma_ontarioensis_160519		g002660.m1_yHMPu5000041820_geotrichum_histeridarum_201018														TPX67955.1
KAG2211797.1	KAF9354604.1	ORY59823.1				TPX74633.1						g003882.m1_yHMPu5000035023_candida_guaymorum_160519		g003024.m1_yHMPu5000034900_ogataea_methanolica_160519														TPX69516.1
KAG2213391.1	KAF9355036.1	ORY72538.1				TPX75498.1						g005474.m1_yHMPu5000041790_scheffersomyces_segobiensis_180604		g004199.m1_yHMPu5000037875_geotrichum_carabidarum_190924														TPX78663.1
KAG2216150.1	KAF9355322.1	ORY81083.1				DAA08258.1						g000690.m1_yHMPu5000034606_priceomyces_medius_180604		g003762.m1_yHMPu5000038340_geotrichum_ghanensis_190924														DAA08006.1
KAG2222777.1	KAF9355333.1	ORZ01182.1				DAA09777.1						g002214.m1_yHMPu5000035270_wickerhamomyces_chambardii_180604		g005911.m1_yHMPu5000041819_magnusiomyces_starmeri_201018														DAA09525.1
KAG2225184.1	KAF9355497.1	ORZ02265.1										g004687.m1_yHMPu5000035245_candida_spencermartinsiae_170307		g001247.m1_yHMPu5000041821_geotrichum_cucujoidarum_170912
KAG2230655.1	KAF9355630.1	ORZ08569.1										g004997.m1_yHMPu5000034990_Candida_corydali		g007311.m1_yHMPu5000041823_dipodascus_armillariae_190924
KAG2231604.1	KAF9355737.1	ORZ16165.1										g002833.m1_yHMPu5000035008_candida_vadensis_160519		g004401.m1_yHMPu5000034936_kuraishia_cidri_180604
KAG2232165.1	KAF9355840.1	ORZ16493.1										g004115.m1_yHMPu5000026114_candida_tibetensis_210210		g004496.m1_saprochaete_clavata
KAG4088925.1	KAF9356437.1	ORZ18564.1										g001917.m1_yHMPu5000040933_candida_diddensiae_201018		g006303.m1_yHMPu5000034947_ambrosiozyma_philentoma_160519
KAG4093196.1	KAF9356631.1	ORZ21673.1										g005895.m1_yHMPu5000037842_starmera_caribaea_210210		g004883.m1_yHMPu5000034950_citeromyces_hawaiiensis_170307
KAG4095233.1	KAF9356722.1	ORZ23356.1										g003091.m1_yHMPu5000034650_candida_mesenterica_180604		g001198.m1_yHDO587_citeromyces_nyonsensis_180604
KAG4101513.1	KAF9356794.1	ORZ24579.1										g001112.m1_yHMPu5000035261_candida_ponderosae_170307
KAG4102476.1	KAF9357272.1	ORZ36446.1										g001872.m1_yHMPu5000035254_wickerhamomyces_pijperi_160928
KAG4104753.1	KAF9357274.1	OUM63449.1										g002629.m1_yHQL142_Suhomyces_sp_nov_plate33_DISCOVAR
KAG5456220.1	KAF9357724.1	OZJ03038.1										g004555.m1_yHMPu5000034981_cyberlindnera_euphorbiae_160519
KAG8529931.1	KAF9357758.1	PHZ12026.1										g005272.m1_yHMPu5000037886_candida_sagamina_180604
KAG8530063.1	KAF9357844.1	PIA17149.1										g001226.m1_yHMPu5000037925_candida_aglyptinia_170210
KAG8530380.1	KAF9357949.1	PIA17170.1										g005575.m1_yHMPu5000035699_cyberlindnera_maclurae_160613
KAG9067370.1	KAF9358297.1	PIA19057.1										g003898.m1_yHMPu5000035690_candida_vartiovaarae_160613
KAG9067389.1	KAF9358437.1	PJF18375.1										g003364.m1_spathaspora_arborariae
KAG9069056.1	KAF9358566.1	PJF18768.1										g001357.m1_scheffersomyces_stipitis
KAG9073101.1	KAF9358582.1	POG81927.1										g006396.m1_yHMPu5000035642_yamadazyma_triangularis_170307
KAG9294210.1	KAF9358625.1	PVU85755.1										g001095.m1_yHMPu5000035324_cyberlindnera_subsufficiens_A3_201018
KAG9306966.1	KAF9358627.1	PVU88164.1										g000989.m1_yHMPu5000035679_candida_rhagii_160613
KDN41769.1	KAF9358728.1	PVU88206.1										g003739.m1_yHMPu5000037252_Scheffersomyces_titanus
KDN44907.1	KAF9358802.1	PVU88891.1										g004419.m1_yHMPu5000034665_kodamaea_laetipori_180604
KDN53350.1	KAF9358854.1	PVU88975.1										g000087.m1_yHMPu5000034985_candida_pseudointermedia_160613
KEI36150.1	KAF9358918.1	PVV02718.1										g001117.m1_yHMPu5000037854_scheffersomyces_insectosa_170912
KEI39694.1	KAF9359396.1	PVZ96725.1										g003808.m1_yHMPu5000038375_candida_khmerensis_170713
KFH62468.1	KAF9359397.1	PWA00841.1										g007789.m1_yHMPu5000035642_yamadazyma_triangularis_170307
KFH63316.1	KAF9359489.1	QRW16574.1										g003803.m1_yHMPu5000037254_candida_parachauliodis_210210
KFH65039.1	KAF9359641.1	QRW18396.1										g001275.m1_yHMPu5000038106_candida_lignosa_170912
KFH65984.1	KAF9359649.1	QRW20296.1										g005049.m1_yHMPu5000035718_Candida_tetrigidarum
KGG50405.1	KAF9360000.1	QRW20591.1										g004547.m1_yHMPu5000035012_candida_prunicola_160519
KGG52004.1	KAF9360006.1	QRW21144.1										g005425.m1_yHMPu5000037230_kodamaea_jinghongensis_210210
KIL69250.1	KAF9360836.1	QRW22086.1										g001157.m1_yHMPu5000038040_scheffersomyces_xylosifermentans_170912
KIL69324.1	KAF9360933.1	QRW22601.1										g003968.m1_yHMPu5000041854_candida_aechmeae_170307
KIL70329.1	KAF9360947.1	QRW22622.1										g004103.m1_yHMPu5000035033_candida_cretensis_160519
KIS67678.1	KAF9361465.1	QRW22951.1										g001017.m1_yHMPu5000041781_schwanniomyces_occidentalis_var_persoonii_190924
KIS68642.1	KAF9361828.1	QRW23157.1										g003949.m1_yHMPu5000037908_candida_fukazawae_180604
KIS71202.1	KAF9361944.1	QRW24836.1										g000579.m1_yHMPu5000041849_candida_morakotiae_180604
KJF61358.1	KAF9362871.1	RCH98053.1										g000921.m1_yHMPu5000038061_hyphopichia_pseudoburtonii_170912
KNC96471.1	KAF9363068.1	RGB28426.1										g002853.m1_yHMPu5000035708_candida_flosculorum_160613
KNC98625.1	KAF9363270.1	RHZ43702.1										g007025.m1_yHMPu5000034579_wickerhamia_fluorescens_180604
KNC99195.1	KAF9364193.1	RHZ51963.1										g004492.m1_yHMPu5000038323_scheffersomyces_lignicola_170713
KND02053.1	KAF9365024.1	RHZ61170.1										g001564.m1_yHMPu5000038084_candida_stauntonica_170912
KND04346.1	KAF9365174.1	RIA93930.1										g005690.m1_yHMPu5000026052_candida_buinensis_201018
KNE54070.1	KAF9365271.1	RIB12272.1										g005250.m1_yHMPu5000041825_debaryomyces_robertsiae_170307
KNE54071.1	KAF9365292.1	RIB28669.1										g001590.m1_yHMPu5000037873_debaryomyces_udenii_180604
KNE54798.1	KAF9365720.1	RKO85259.1										g000069.m1_yHMPu5000034652_candida_derodonti
KNE56049.1	KAF9366593.1	RKO85725.1										g005665.m1_yHMPu5000035672_phaffomyces_thermotolerans_160613
KNE56447.1	KAF9385710.1	RKO86430.1										g003458.m1_yHMPu5000035318_hyphopichia_heimii_180604
KNE56448.1	KAF9389636.1	RKP04230.1										g000077.m1_yHMPu5000037211_candida_parablackwelliae_210210
KNE64964.1	KAF9398621.1	RKP10243.1										g000339.m1_yHMPu5000035329_candida_saitoana_180604
KTW27047.1	KAF9399279.1	RKP12577.1										g003709.m1_yHMPu5000035005_lodderomyces_elongisporus_160519
KTW30812.1	KAF9402000.1	RKP25316.1										g001496.m1_yHMPu5000038371_candida_oxycetoniae_170713
KXN68608.1	KAF9402550.1	RKP34188.1										g004649.m1_yHMPu5000035673_candida_orba_160613
KXN68609.1	KAF9402840.1	RKP36923.1										g004735.m1_yHMPu5000038387_candida_inulinophila_170713
KXN68610.1	KAF9412261.1	RKP36952.1										g001046.m1_yHMPu5000040908_yamadazyma_paraphyllophila_201018
KXN69193.1	KAF9412388.1	RUP46954.1										g004083.m1_yHMPu5000037871_Candida_trypodendroni
KXN70190.1	KAF9424658.1	RUS18730.1										g001774.m1_yHMPu5000041834_candida_taylori_170912
KXS11006.1	KAF9426898.1	RUS18731.1										g002549.m1_yHMPu5000038028_yamadazyma_takamatsuzukensis_170912
KXS15053.1	KAF9429124.1	RVD92026.1										g003056.m1_yHMPu5000034656_candida_glaebosa_170307
KXS17964.1	KAF9429311.1	TPX34292.1										g000220.m1_yHMPu5000035003_candida_bohiensis_160519
KXS21067.1	KAF9430483.1	TPX36256.1										g000369.m1_yHMPu5000035681_candida_gotoi_160519
OAD67953.1	KAF9432262.1	TPX44134.1										g002214.m1_yHMPu5000035709_candida_dosseyi_160519
OAD70370.1	KAF9432568.1	TPX54299.1										g002477.m1_yHMPu5000040930_candida_hsintzibuensis_201018
OAD71870.1	KAF9433415.1	TPX58946.1										g003406.m1_yHMPu5000038109_candida_kaohsiungensis_170912
OAQ23719.1	KAF9433613.1	TPX60349.1										g003229.m1_yHMPu5000041838_candida_tolerans_180604
OAQ34525.1	KAF9435370.1	TPX60845.1										g003256.m1_yHMPu5000038036_yamadazyma_dushanensis_170912
OAQ35612.1	KAF9435610.1	TPX69444.1										g004454.m1_yHMPu5000037223_hyphopichia_buzzinii_210210
OAQ35638.1	KAF9436401.1	TPX69717.1										g006179.m1_yHMPu5000041836_candida_tenuis_160928
OBZ83722.1	KAF9436921.1	DAA06878.1										g000125.m1_yHMPu5000035249_candida_atmosphaerica_170307
OBZ86292.1	KAF9437908.1	DAA11284.1										g001105.m1_yHMPu5000040932_candida_flosculorum_201018
OBZ87784.1	KAF9437917.1											g001922.m1_yHMPu5000038368_candida_pseudoflosculorum_170713
OBZ88254.1	KAF9438218.1											g004674.m1_yHMPu5000038074_candida_vaughaniae_170912
OIR58142.1	KAF9438521.1											g005198.m1_yHMPu5000035010_candida_tanzawaensis_190924
OLL26279.1	KAF9536690.1											g006021.m1_yHMPu5000038030_yamadazyma_phyllophila_170912
OLY83968.1	KAF9537144.1											g000585.m1_yHMPu5000034991_candida_dubliniensis_190924
OLY85598.1	KAF9538050.1											g000852.m1_yHMPu5000035304_candida_santamariae_180604
OMH79492.1	KAF9538181.1											g003328.m1_yHMPu5000038111_barnettozyma_sucrosica_170912
OMH81452.1	KAF9538202.1											g004856.m1_yHMPu5000035658_starmera_amethionina_160613
OMJ14013.1	KAF9542504.1											g003860.m1_yHMPu5000041713_debaryomyces_maramus_170307
OMJ20268.1	KAF9542815.1											g001251.m1_yHMPu5000038026_yamadazyma_ubonensis_170912
ORX44443.1	KAF9544024.1											g003681.m1_yHMPu5000038099_candida_nonsorbophila_201018
ORX48897.1	KAF9544039.1											g004599.m1_yHKS699_Yamadazyma_sp_nov_plate33
ORX51884.1	KAF9544040.1											g004693.m1_yHMPu5000034954_candida_norvegica_201018
ORX52573.1	KAF9546526.1											g004801.m1_yHMPu5000041841_debaryomyces_coudertii_170713
ORX53615.1	KAF9548727.1											g005697.m1_yHMPu5000038407_candida_blackwelliae_190924
ORX56229.1	KAF9574744.1											g003227.m1_yHMPu5000038082_candida_suecica_180604
ORX56486.1	KAF9585935.1											g003652.m1_yHMPu5000037229_kodamaea_neixiangensis_210210
ORX59980.1	KAF9900586.1											g005298.m1_yHMPu5000034664_kodamaea_anthophila_190924
ORX65249.1	KAF9901414.1											g001136.m1_yHMH393_Yamadazyma_sp_nov_plate33_MASURCA
ORX69702.1	KAF9901422.1											g001465.m1_yHMPu5000037896_candida_kanchanaburiensis_180604
ORX70438.1	KAF9901546.1											g002473.m1_yHMPu5000041829_debaryomyces_fabryi_180604
ORX70587.1	KAF9901683.1											g005867.m1_yHMPu5000038033_yamadazyma_insecticola_170912
ORX73348.1	KAF9902583.1											g002377.m1_yHMH685_Yamadazyma_sp_nov_plate33_DISCOVAR
ORX76753.1	KAF9903580.1											g004732.m1_yHMPu5000037902_candida_michaelii_180604
ORX78257.1	KAF9903879.1											g000181.m1_yHMPu5000038370_candida_phyllophila_180604
ORX81535.1	KAF9911283.1											g005343.m1_yHMPu5000041859_candida_friederichii_160928
ORX82129.1	KAF9911823.1											g001420.m1_yHMPu5000035297_priceomyces_castillae_170307
ORX87021.1	KAF9912282.1											g003167.m1_yHMPu5000035334_clavispora_opuntiae_190924
ORX89906.1	KAF9936848.1											g003565.m1_yHMPu5000035248_candida_cerambycidarum_160928
ORX90217.1	KAF9957564.1											g004339.m1_yHMPu5000038314_yamadazyma_mexicana_170713
ORX99768.1	KAF9960578.1											g000772.m1_yHMPu5000038389_candida_ficus_170713
ORY05502.1	KAF9962950.1											g001769.m1_yHMPu5000041848_candida_musae_170713
ORY07438.1	KAF9963710.1											g001941.m1_yHKB357_New_Genus
ORY20845.1	KAF9976162.1											g004158.m1_yHMPu5000035250_candida_atlantica_170307
ORY26196.1	KAF9978703.1											g001387.m1_yHMPu5000034651_candida_leandrae_170307
ORY38232.1	KAF9981216.1											g001149.m1_yHMPu5000038390_candida_ezoensis_170713
ORY43043.1	KAF9982306.1											g002651.m1_yHMPu5000041843_candida_ruelliae_170713
ORY44473.1	KAF9983856.1											g003434.m1_yHMPu5000037238_candida_coleopterorum_210210
ORY51967.1	KAF9984884.1											g003627.m1_yHMPu5000038406_candida_berkhoutiae_180604
ORY53000.1	KAF9985857.1											g004205.m1_yHMPu5000035048_Barnettozyma_salicaria
ORY53001.1	KAF9986830.1											g004361.m1_yHMPu5000038393_candida_diospyri_180604
ORY53002.1	KAF9989328.1											g005426.m1_yHMPu5000041824_debaryomyces_subglobosus_160928
ORY78309.1	KAF9990084.1											g000588.m1_yHMPu5000035252_yamadazyma_nakazawae_170307
ORY80157.1	KAF9993730.1											g000596.m1_yHMPu5000041678_debaryomyces_prosopidis_170307
ORY81681.1	KAF9994363.1											g002611.m1_yHQL527_Metschnikowia_sp_nov_plate33
ORY95874.1	KAF9998632.1											g002823.m1_candida_psychrophila
ORY96027.1	KAF9999287.1											g002482.m1_yHMPu5000034632_candida_athensensis_180604
ORY98518.1	KAF9999582.1											g000307.m1_yHMPu5000040909_suhomyces_sequanensis_200128
ORY99616.1	KAG0000149.1											g001411.m1_yHMPu5000035721_candida_asparagi_160519
ORZ01074.1	KAG0000964.1											g002548.m1_yHMPu5000035247_candida_germanica_170912
ORZ03355.1	KAG0001337.1											g002832.m1_yHMPu5000038037_yamadazyma_akitaensis_170912
ORZ05245.1	KAG0002716.1											g003219.m1_yHMPu5000037899_candida_koratica_180604
ORZ06122.1	KAG0003313.1											g000402.m1_yHMPu5000038383_candida_middelhoveniana_170713
ORZ10331.1	KAG0003353.1											g000981.m1_yHMPu5000035717_candida_orthopsilosis_180604
ORZ11293.1	KAG0003968.1											g002190.m1_yHMPu5000035302_candida_fragi_180604
ORZ11957.1	KAG0006072.1											g004652.m1_yHMPu5000037895_candida_jaroonii_180604
ORZ13215.1	KAG0006776.1											g004016.m1_yHMPu5000035640_yamadazyma_philogaea_160519
ORZ29853.1	KAG0007754.1											g004800.m1_yHMPu5000034659_debaryomyces_hansenii_180604
ORZ30937.1	KAG0031324.1											g004644.m1_yHMPu5000035044_barnettozyma_californica_160519
ORZ38038.1	KAG0041642.1											g002469.m1_yHMPu5000038112_barnettozyma_vustinii_170912
ORZ38904.1	KAG0042058.1											g005028.m1_yHMPu5000037901_candida_membranifaciens_180604
ORZ39994.1	KAG0043664.1											g001592.m1_yHMPu5000035670_phaffomyces_opuntiae_160613
OUM67742.1	KAG0049189.1											g003398.m1_yHMPu5000037903_candida_multigemmis_180604
OZJ02458.1	KAG0053362.1											g005057.m1_yHMPu5000038357_candida_theae_180604
OZJ04327.1	KAG0053542.1											g003635.m1_yHMPu5000038324_scheffersomyces_gosingicus_180604
OZJ05391.1	KAG0055956.1											g002362.m1_yHMPu5000038351_candida_sanyiensis_170713
PHZ08210.1	KAG0078041.1											g000948.m1_yHMPu5000035671_phaffomyces_antillensis_160613
PHZ09468.1	KAG0078042.1											g005387.m1_yHMPu5000041693_debaryomyces_nepalensis_170307
PHZ17477.1	KAG0094712.1											g003358.m1_yHMPu5000037928_candida_argentea_180604
PIA12594.1	KAG0164698.1											g000772.m1_yHMPu5000038360_candida_verbasci_170713
PIA14095.1	KAG0168598.1											g000252.m1_yHMPu5000035303_candida_natalensis_201018
PIA15453.1	KAG0168695.1											g005319.m1_yHMPu5000038034_yamadazyma_epiphylla_170912
PJF17805.1	KAG0172293.1											g001095.m1_yHMPu5000035045_barnettozyma_hawaiiensis_160613
POG64648.1	KAG0180828.1											g001434.m1_yHMPu5000034995_candida_parapsilosis_170307
POG81842.1	KAG0181108.1											g002871.m1_yHMPu5000035046_barnettozyma_populi_160613
PVU85259.1	KAG0185118.1											g003890.m1_yHMPu5000035246_candida_insectorum_160928
PVU88739.1	KAG0191140.1											g005049.m1_yHMPu5000038316_wickerhamomyces_chaumierensis_170713
PVU91733.1	KAG0191275.1											g000199.m1_yHMPu5000038080_candida_tallmaniae_201018
PVU94253.1	KAG0195936.1											g002832.m1_yHMPu5000037857_scheffersomyces_spartiniae_170210
PVU94951.1	KAG0197200.1											g003734.m1_yHDO593_barnettozyma_sp_180604
PVU97102.1	KAG0198636.1											g003968.m1_yHMPu5000034993_candida_metapsilosis_170307
PVV01454.1	KAG0198771.1											g004231.m1_yHMPu5000038405_candida_baotianensis_190924
PVV03064.1	KAG0199535.1											g000203.m1_yHMPu5000035041_ambrosiozyma_pseudovanderkliftii_160519
PVZ97026.1	KAG0201895.1											g004177.m1_yHMPu5000026145_ambrosiozyma_vanderkliftii_160519
PVZ99903.1	KAG0204247.1											g001130.m1_yHMPu5000037918_alloascoidea_africana_180604
PWA00792.1	KAG0208213.1											g002503.m1_yHMPu5000034932_kuraishia_ogatae_160519
QRW15803.1	KAG0208220.1											g002108.m1_yHMPu5000034931_kuraishia_piskuri_170307
QRW17275.1	KAG0208685.1											g002457.m1_yHMPu5000034934_kuraishia_hungarica_201018
QRW17302.1	KAG0209512.1											g004640.m1_yHMPu5000026068_kregervanrija_pseudodelftensis_170713
QRW17303.1	KAG0210452.1											g001038.m1_yHMPu5000035310_ogataea_siamensis_201018
RCH86004.1	KAG0212174.1											g004346.m1_yHMPu5000037858_ogataea_paradorogensis_180604
RCH89120.1	KAG0212419.1											g001300.m1_yHMPu5000035674_kregervanrija_delftensis_160613
RCH92390.1	KAG0213493.1											g001249.m1_yHMPu5000037220_komagataella_mondaviorum_210210
RCH92446.1	KAG0213563.1											g002436.m1_yHMPu5000026124_ogataea_henricii_160519
RCH96033.1	KAG0214595.1											g003499.m1_yHMPu5000035675_kregervanrija_fluxuum_160613
RCH97054.1	KAG0214739.1											g000130.m1_yHMJ1_Ogataea_sp_nov_plate33_PLATANUS
RCH98888.1	KAG0216201.1											g001347.m1_yHMPu5000026274_komagataella_populi_160519
RCI00953.1	KAG0216951.1											g003274.m1_yHMPu5000034937_kuraishia_capsulata_160519
RGB31281.1	KAG0217474.1											g002704.m1_yHMPu5000038056_ogataea_neopini_170912
RGB35399.1	KAG0220560.1											g004503.m1_yHMPu5000034891_ogataea_pini_160519
RGB41839.1	KAG0220584.1											g002937.m1_komagataella_phaffi
RHZ54169.1	KAG0220926.1											g002561.m1_yHMPu5000034893_ogataea_philodendra_160519
RHZ66605.1	KAG0221350.1											g004627.m1_yHMPu5000037893_candida_ovalis_170912
RIA85389.1	KAG0221419.1											g001463.m1_yHMPu5000036579_candida_xyloterini_170912
RIA88415.1	KAG0221852.1											g002938.m1_yHMPu5000034912_candida_sonorensis_160519
RIA95684.1	KAG0222019.1											g004995.m1_yHMPu5000035676_komagataella_kurtzmanii_160613
RIB03527.1	KAG0222413.1											g000264.m1_yHMPu5000038097_candida_sp_201018
RIB14980.1	KAG0222484.1											g002274.m1_yHMPu5000034938_Komagataella_ulmi
RKO90751.1	KAG0222664.1											g004172.m1_yHMPu5000034909_candida_sp_160519
RKO94116.1	KAG0223210.1											g000057.m1_komagataella_pastoris
RKP02527.1	KAG0224610.1											g000224.m1_yHMPu5000026143_candida_methanosorbosa_160519
RKP02571.1	KAG0225833.1											g005282.m1_yHMPu5000034901_Ogataea_methylivora
RKP04909.1	KAG0226235.1											g000272.m1_yHMPu5000034927_candida_maris_210210
RKP06910.1	KAG0226794.1											g003154.m1_yHMPu5000038334_ogataea_ganodermae_170713
RKP06911.1	KAG0230112.1											g005093.m1_yHMPu5000038333_ogataea_chonburiensis_170713
RKP09385.1	KAG0230113.1											g000976.m1_yHMPu5000037861_Ogataea_allantospora
RKP11235.1	KAG0231962.1											g004231.m1_yHMPu5000034939_komagataella_pseudopastoris_160519
RKP13354.1	KAG0232988.1											g004573.m1_yHMPu5000034902_ogataea_minuta_160519
RKP15515.1	KAG0233893.1											g000975.m1_yHMPu5000034936_kuraishia_cidri_180604
RKP27125.1	KAG0234728.1											g001107.m1_yHMPu5000034895_ogataea_angusta_160519
RKP33692.1	KAG0234981.1											g002725.m1_yHMPu5000037859_ogataea_nakhonphanomensis_170210
RKP36998.1	KAG0236462.1											g005204.m1_yHMPu5000034903_ogataea_naganishii_160519
RUP42891.1	KAG0236849.1											g001847.m1_yHMPu5000026270_Candida_sp.
RUP43431.1	KAG0237081.1											g002501.m1_yHMPu5000034929_candida_nanaspora_170307
RUP43432.1	KAG0237088.1											g004818.m1_yHMPu5000034896_ogataea_dorogensis_160519
RUS22723.1	KAG0239631.1											g004608.m1_yHMPu5000034885_ogataea_zsoltii_160519
TPX33900.1	KAG0240229.1											g001209.m1_yHMPu5000037860_ogataea_corticis_190924
TPX35002.1	KAG0241491.1											g002605.m1_yHMPu5000041800_ogataea_thermomethanolica_180604
TPX37487.1	KAG0241638.1											g002879.m1_yHMPu5000034906_candida_succiphila_160519
TPX38402.1	KAG0243670.1											g004209.m1_yHMPu5000041830_candida_silvatica_170307
TPX39347.1	KAG0243758.1											g002932.m1_yHMPu5000034904_Ogataea_nonfermentans
TPX41632.1	KAG0245731.1											g000357.m1_yHMPu5000026142_citeromyces_matritensis_160519
TPX55724.1	KAG0248254.1											g000970.m1_yHMPu5000035332_candida_insectalens_201018
TPX56219.1	KAG0249051.1											g002623.m1_yHMPu5000034910_candida_sp_160519
TPX59438.1	KAG0249200.1											g001963.m1_yHMPu5000034890_ogataea_ramenticola_160519
TPX61832.1	KAG0249253.1											g002970.m1_yHMPu5000038399_brettanomyces_nanus_180604
TPX62499.1	KAG0250225.1											g003036.m1_yHMPu5000037228_Ogataea_paraovalis
TPX67003.1	KAG0251075.1											g000250.m1_yHMPu5000034897_Ogataea_glucozyma
TPX67125.1	KAG0255724.1											g001170.m1_yHMPu5000034899_ogataea_kodamae_160519
TPX68250.1	KAG0260895.1											g004769.m1_yHMPu5000034870_candida_suzukii_160519
TPX69569.1	KAG0263148.1											g002155.m1_yHMPu5000037884_candida_sithepensis_170912
TPX72027.1	KAG0265304.1											g000872.m1_yHMPu5000034935_kuraishia_floccosa_210210
TPX74512.1	KAG0269190.1											g004587.m1_yHMPu5000038053_pichia_sp_180604
TPX74745.1	KAG0271665.1											g001671.m1_yHMPu5000034622_pichia_occidentalis_160519
TPX75368.1	KAG0274123.1											g004455.m1_yHMPu5000040913_pichia_manshurica_201018
TPX75625.1	KAG0276518.1											g005572.m1_yHMH446_Pichia_sp_nov_plate33
TPX76526.1	KAG0276647.1											g003612.m1_yHMPu5000035038_ambrosiozyma_kashinagacola_160519
DAA07036.2	KAG0282431.1											g003962.m1_yHMPu5000034626_pichia_kluyveri_170307
DAA07252.1	KAG0282586.1											g002609.m1_yHMPu5000035300_pichia_sp_170307
DAA08853.1	KAG0283462.1											g000241.m1_yHMPu5000035313_pichia_sporocuriosa_170307
DAA08966.1	KAG0287697.1											g001468.m1_yHMPu5000038403_candida_awuaii_170713
KAA1088369.1	KAG0288595.1											g004448.m1_yHMPu5000034618_candida_rugopelliculosa_170307
	KAG0293763.1											g004653.m1_yHMPu5000037198_Pichia_paraexigua
	KAG0294489.1											g000399.m1_yHMPu5000037847_pichia_cephalocereana_201018
	KAG0294980.1											g004381.m1_yHMPu5000034629_pichia_exigua_180604
	KAG0305059.1											g002361.m1_yHMPu5000034623_pichia_norvegensis_160519
	KAG0306531.1											g003169.m1_yHMPu5000038087_candida_phayaonensis_170912
	KAG0307224.1											g004050.m1_yHMPu5000034621_pichia_sp_160519
	KAG0310060.1											g000093.m1_yHMPu5000038077_candida_thaimueangensis_170912
	KAG0310221.1											g003013.m1_yHMPu5000038118_candida_cabralensis_170912
	KAG0310780.1											g003318.m1_yHMPu5000034620_pichia_sp_170307
	KAG0311378.1											g001922.m1_yHMPu5000035290_candida_vaccinii_170307
	KAG0311715.1											g002127.m1_yHMPu5000038358_candida_tilneyi_170713
	KAG0312085.1											g000972.m1_candida_apicola
	KAG0312292.1											g003469.m1_yHMPu5000040927_candida_stigmatis_201018
	KAG0313318.1											g004311.m1_yHMPu5000034586_candida_geochares_180604
	KAG0313705.1											g003841.m1_yHMPu5000038088_candida_potachaoreniae_180604
	KAG0313758.1											g002707.m1_yHMPu5000038094_candida_sirachaensis_170912
	KAG0313787.1											g000973.m1_yHMPu5000034583_candida_etchellsii_180604
	KAG0313965.1											g002796.m1_yHMPu5000034590_candida_magnoliae_180604
	KAG0315680.1											g001927.m1_yHMPu5000037875_geotrichum_carabidarum_190924
	KAG0316229.1											g001037.m1_yHMPu5000037236_blastobotrys_persicus_210305
	KAG0316722.1											g000492.m1_yHMPu5000038338_geotrichum_restrictum_190924
	KAG0319560.1											g003340.m1_yHMPu5000037874_dipodascus_aggregatus_190924
	KAG0319869.1											g001977.m1_yHMPu5000035308_nadsonia_starkeyi-henricii_180604
	KAG0321473.1											g005421.m1_yHMPu5000037876_geotrichum_fermentans_190924
	KAG0321867.1											g005176.m1_yHMPu5000035678_trichomonascus_ciferrii_160519
	KAG0323621.1											g001860.m1_yHMPu5000041823_dipodascus_armillariae_190924
	KAG0325339.1											g000470.m1_yHMPu5000038342_dipodascus_macrosporus_180604
	KAG0330212.1											g007380.m1_yHMPu5000041820_geotrichum_histeridarum_201018
	KAG0333049.1											g003869.m1_nadsonia_fulvescens
	KAG0334210.1											g006525.m1_yHMPu5000034662_galactomyces_geotrichum_201018
	KAG0344987.1											g003481.m1_yHMPu5000034635_nadsonia_fulvescens_160519
	KAG0347490.1											g001978.m1_yHMPu5000034681_blastobotrys_americana_160519
	KAG0347798.1											g006850.m1_yHMPu5000026072_geotrichum_klebahnii_190924
	KAG0347831.1											g005602.m1_arxula_adeninivorans
	KAG0349437.1											g002396.m1_yHMPu5000041821_geotrichum_cucujoidarum_170912
	KAG0349657.1											g006207.m1_yHMPu5000038073_geotrichum_europaeum_170912
	KAG0350294.1											g001312.m1_yHMPu5000035322_Diddensiella_transvaalensis
	KAG0355516.1											g001609.m1_yHMPu5000038339_geotrichum_phurueaensis_190924
	KAG0357823.1											g004420.m1_yHMPu5000038059_Nadsonia_commutata_S169
	KAG0360176.1
	KAG0366973.1
	KAG0367918.1
	KAG0369566.1
	KAG0369971.1
	KAG0375290.1
	KAG0376359.1
	KAG0376392.1
	KAG0376656.1
	KAG2179460.1
	KAG2180089.1
	KAG2208652.1
	KAG2209539.1
	KAG2211556.1
	KAG2218856.1
	KAG2223586.1
	KAG2225136.1
	KAG2226181.1
	KAG2229685.1
	KAG2237420.1
	KAG4085308.1
	KAG4090439.1
	KAG4093749.1
	KAG8528038.1
	KAG9060840.1
	KAG9061125.1
	KAG9062251.1
	KAG9063506.1
	KAG9063966.1
	KAG9063981.1
	KAG9064371.1
	KAG9064385.1
	KAG9064399.1
	KAG9064417.1
	KAG9064420.1
	KAG9064421.1
	KAG9064431.1
	KAG9064432.1
	KAG9064433.1
	KAG9064435.1
	KAG9064798.1
	KAG9064826.1
	KAG9064838.1
	KAG9065071.1
	KAG9068154.1
	KAG9069601.1
	KAG9069632.1
	KAG9070331.1
	KAG9070351.1
	KAG9071422.1
	KAG9072311.1
	KAG9072391.1
	KAG9285720.1
	KAG9286780.1
	KAG9301561.1
	KDN45753.1
	KEI41758.1
	KFH68103.1
	KFH69283.1
	KFH69288.1
	KGG52327.1
	KIL54741.1
	KIL54985.1
	KIL55064.1
	KIL55742.1
	KIL55749.1
	KIL56156.1
	KIL57443.1
	KIL60188.1
	KIL61785.1
	KIL61834.1
	KIL62149.1
	KIL62156.1
	KIL69621.1
	KIS69081.1
	KND00356.1
	KND01354.1
	KND03083.1
	KND03151.1
	KND04030.1
	KNE55640.1
	KNE68253.1
	KNE69620.1
	KTW26741.1
	KXN71934.1
	KXS11860.1
	OAD75480.1
	OAD78530.1
	OAQ21906.1
	OAQ21908.1
	OAQ21971.1
	OAQ22109.1
	OAQ22130.1
	OAQ22234.1
	OAQ22521.1
	OAQ22741.1
	OAQ22748.1
	OAQ22942.1
	OAQ22987.1
	OAQ23032.1
	OAQ23194.1
	OAQ23317.1
	OAQ23361.1
	OAQ23362.1
	OAQ23433.1
	OAQ23547.1
	OAQ23755.1
	OAQ24077.1
	OAQ24219.1
	OAQ24225.1
	OAQ24557.1
	OAQ24628.1
	OAQ24648.1
	OAQ24653.1
	OAQ24657.1
	OAQ24663.1
	OAQ25912.1
	OAQ26094.1
	OAQ26180.1
	OAQ26215.1
	OAQ26570.1
	OAQ27186.1
	OAQ27418.1
	OAQ27426.1
	OAQ27658.1
	OAQ28187.1
	OAQ28208.1
	OAQ28218.1
	OAQ30458.1
	OAQ31226.1
	OAQ31843.1
	OAQ31872.1
	OAQ32692.1
	OAQ32728.1
	OAQ34217.1
	OAQ35908.1
	OAQ35944.1
	OAQ35959.1
	OAQ35969.1
	OBZ82164.1
	OBZ84429.1
	OBZ86092.1
	OBZ87727.1
	OLY83263.1
	OMH84415.1
	OMJ18664.1
	OMJ26094.1
	ORX42867.1
	ORX45888.1
	ORX54859.1
	ORX56688.1
	ORX58256.1
	ORX58938.1
	ORX65096.1
	ORX65734.1
	ORX66167.1
	ORX73597.1
	ORX80649.1
	ORX86057.1
	ORX90652.1
	ORX96573.1
	ORY24943.1
	ORY28890.1
	ORY28936.1
	ORY32489.1
	ORY33920.1
	ORY36987.1
	ORY37102.1
	ORY42065.1
	ORY43389.1
	ORY46669.1
	ORY48427.1
	ORY48718.1
	ORY51685.1
	ORY52272.1
	ORY52382.1
	ORY53031.1
	ORY54785.1
	ORY72536.1
	ORZ01203.1
	ORZ02431.1
	ORZ05416.1
	ORZ05761.1
	ORZ12759.1
	ORZ19177.1
	ORZ26609.1
	ORZ39314.1
	ORZ40119.1
	OUM58526.1
	OZJ04509.1
	PHZ11987.1
	PHZ14306.1
	PIA17491.1
	PJF17352.1
	PJF19010.1
	POG61459.1
	PVU85755.1
	PVU87448.1
	PVU92730.1
	PVV05433.1
	PVZ96725.1
	PWA00743.1
	QRW17256.1
	QRW17344.1
	QRW17360.1
	QRW17449.1
	QRW18396.1
	QRW18431.1
	QRW18564.1
	QRW19915.1
	QRW20554.1
	QRW20564.1
	QRW20591.1
	QRW21142.1
	QRW22112.1
	QRW22390.1
	QRW22391.1
	QRW22393.1
	QRW22395.1
	QRW22622.1
	QRW23157.1
	QRW23366.1
	QRW23402.1
	QRW23697.1
	QRW23711.1
	QRW23959.1
	QRW24925.1
	QRW26167.1
	QRW26730.1
	QRW26732.1
	QRW26965.1
	RCH86194.1
	RCH89026.1
	RCH92204.1
	RGB40607.1
	RGB43579.1
	RHZ52815.1
	RHZ75301.1
	RHZ78296.1
	RIA94383.1
	RIB05835.1
	RIB13947.1
	RKO99045.1
	RKP00765.1
	RKP07735.1
	RKP10794.1
	RKP11755.1
	RKP12150.1
	RKP24422.1
	RKP25876.1
	RKP38433.1
	RUO95414.1
	RUS23215.1
	TPX30037.1
	TPX32030.1
	TPX36256.1
	TPX40865.1
	TPX56497.1
	TPX57186.1
	TPX58728.1
	TPX60967.1
	TPX63678.1
	TPX64757.1
	TPX67944.1
	TPX71182.1
	TPX73898.1
	TPX74861.1
	TPX76659.1
	DAA10537.1

## Sheet: Transcriptomic_datasets
Phylum	Data no.	Organism	Type of study	NCBI SRA ID	ENA ID	Layout	Year of study	Publication
Mucoromycotina	M1	Mucor lusitanicus MS12	aerobic vs anaerobic conditions	SRP319734	PRJNA729254	paired-end	2022	https://doi.org/10.3390/jof8040404
	M2	Rhizopus microsporus FP469	presence vs absence of murine macrophages	SRP294167	PRJNA680574	paired-end	2020	https://doi.org/10.1101/580746
	M3	Rhizopus delemar 99-880	presence vs absence of murine macrophages	SRP294133	PRJNA680572	paired-end	2020	https://doi.org/10.1101/580746
	M4.a	Rhizopus delemar 99-880	A549 infection	SRP077731	PRJNA322482	paired-end	2016	https://doi.org/10.1038/ncomms12218
	M4.b	Rhizopus delemar M16	BM macrophage infection	SRP126537	PRJNA407788	paired-end	2018	https://doi.org/10.1038/s41467-018-05820-2
Glomeromycotina	G1	Gigaspora rosea DAOM 194757	AMF-plant symbiosis	SRP057297	PRJNA281541	paired-end	2016	https://doi.org/10.3389/fmicb.2016.00233
	G2	Rhizophagus irregularis DAOM 197198	phosphate stress (5 diff. concentrations)	DRP003319	PRJDB4730	paired-end	2016	https://doi.org/10.1007/s00572-016-0735-y
	G3	Rhizophagus irregularis DAOM 197198	symbiosis with Medicago truncatula	DRP002784	PRJDB3195	paired-end	2015	https://doi.org/10.1094/MPMI-10-15-0234-R
	A1	Trichoderma reesei	glucose stress	SRP188940	PRJNA528215	single-end	2022
Ascomycota	A2.a/b	Neurospora crassa	oxidative stress	SRP423459	PRJNA936826	paired-end	2023	https://doi.org/10.1371/journal.pgen.1010985
	A3.a/b	Coccidioides immitis	mycelia and spherules dimorphic growth stage	SRP313022	PRJNA718949	paired-end	2021	https://doi.org/10.3390/jof7050366
	A4.a/b	Orbilia (Arthrobotrys) oligospora	cAMP-PKA signaling pathway	SRP390836	PRJNA868176	paired-end	2022	https://doi.org/10.1111/1462-2920.16253
Basidiomycota	B1	Coprinopsis cinerea	carbon catabolite repression	SRP379287	PRJNA847431	single-end	2022	https://doi.org/10.1128/aem.00940-22
	B2	Ustilago maydis	growth in Grx4 absence, 2 diff. mediums	SRP451616	PRJNA998905	paired-end	2023	https://doi.org/10.3390/jof9111112
	B3.a/b	Rhizoctonia solani	infection to rice	SRP338326	PRJNA765484	paired-end	2022

## Sheet: RNASeq_data_analysis_results
Organism	Condition ID	Condition	TORC1 component homolog	Protein accession ID	log2fold change
Mucor lusitanicus	M1	aerobic vs anaerobic conditions	Tor1	KAF1799211.1	1.5695
			Raptor	KAF1802495.1	2.41476
			Lst8	KAF1799452.1	0.400671
			FLCN	KAF1804477.1	1.79351
			FNIP1	KAF1805169.1	-0.276348
			RagA/B(Gtr1)	KAF1800316.1	2.15916
			RagC/D(Gtr2)	KAF1805495.1	1.13481
			LTOR2	KAF1803295.1	1.28836
			Rheb	KAF1802749.1	2.94726
			TSC1	KAF1803111.1	0.493879
			TSC2	KAF1806835.1	1.64136
			Castor1	KAF1802142.1	-0.038881
			Castor2	KAF1802142.1	-0.038881
			DEPD5(Sea1)	KAF1803114.1	1.07206
			NPRL2(Npr2)	KAF1803455.1	-0.0149072
			NPRL3(Npr3)	KAF1803966.1	0
			WDR24(Sea2)	KAF1803464.1	-1.2525
			WDR59(Sea3)	KAF1800863.1	-0.741442
			MIOS(Sea4)	KAF1806794.1	0.726634
			Sec13	KAF1803219.1	-0.678176
			SEH1L(Seh1)	KAF1803219.1	-0.678176
			ITFG2	KAF1802959.1	0.561894
			KICS2	KAF1800985.1	-0.650017
			KPTN	KAF1798074.1	0.186298
			SZT2	KAF1797644.1	1.6885
			Sestrin	KAF1806037.1	0.953846
			Tco89	KAF1796705.1	4.61096
Rhizopus microsporus	M2	presence vs absence of murine macrophages	FNIP1	PHZ17928.1	2.29794
			LTOR2	PHZ16908.1	-1.87637
			TSC1	PHZ09106.1	2.14692
			WDR24(Sea2)	PHZ12706.1	2.04223
			WDR59(Sea3)	PHZ16832.1	2.37202
Rhizopus delemar	M3	presence vs absence of murine macrophages	Tor1	EIE77571.1	3.67526
			Lst8	EIE79934.1	-1.06211
			FNIP1	EIE83173.1	1.81325
			RagA/B(Gtr1)	EIE84063.1	1.85905
			RagC/D(Gtr2)	EIE84063.1	1.85905
			LTOR2	EIE76121.1	-1.35594
			LTOR3	EIE81977.1	-1.75565
			Rheb	EIE85024.1	-1.01562
			TSC2	EIE90377.1	0.975461
			Castor1	EIE86610.1	0.746657
			WDR24(Sea2)	EIE87420.1	1.70721
			WDR59(Sea3)	EIE82674.1	0.800224
			MIOS(Sea4)	EIE84189.1	-1.59046
			Sec13	EIE85683.1	-1.42113
			SEH1L(Seh1)	EIE75707.1	-0.972492
			ITFG2	EIE89970.1	2.33387
			SZT2	EIE82895.1	3.4971
Rhizopus delemar	M4(a)	human host pathogen response using human airway epithelial cells A549 (6hr)	LTOR3	EIE81977.1	1.60851
			Castor1	EIE86610.1	-1.56798
Rhizopus delemar	M4(b)	human host pathogen response using human airway epithelial cells A549 (16hr)	Tor1	EIE77571.1	-0.520962
			LTOR3	EIE81977.1	1.38803
			Castor1	EIE86610.1	1.30815
			WDR24(Sea2)		-0.57615
			Sestrin	EIE88754.1	0.68182
Rhizopus delemar	M5	host pathogen interaction using mouse bone marrow-derived macrophage (18hr)	Tor1	EIE77571.1	-4.89486
			Raptor	EIE75643.1	0.682436
			Lst8	EIE81371.1	-3.62481
			RagA/B(Gtr1)	EIE92259.1	-2.72685
			RagC/D(Gtr2)	EIE92259.1	-2.72685
			LTOR3	EIE81977.1	1.88367
			Rheb	EIE85024.1	1.64537
			Castor1	EIE86610.1	2.85312
			NPRL3	EIE92133.1	-1.82267
			WDR24(Sea2)	EIE79340.1	-2.1391
			WDR59(Sea3)	EIE90324.1	1.3148
			Sec13	EIE85447.1	-1.89398
			ITFG2	EIE89970.1	1.2486
			KPTN	EIE81593.1	-2.92272
			SZT2	EIE85658.1	-2.96483
			Sestrin	EIE88754.1	1.00497
Gigaspora rosea	G1	response to plant signals in the switch from asymbiotic to presymbiotic growth	Lst8	RIB13947.1	0.394201
			FNIP1	RIB06196.1	-0.359921
			RagA/B(Gtr1)	RIB25893.1	-0.957197
			Rheb	RIB03226.1	-2.06864
			WDR59(Sea3)	RIB04938.1	-0.17061
			MIOS(Sea4)	RIB05706.1	-0.186968
			Sec13	RIB08599.1	0.55458
			Seh1	RIB13991.1	-0.537712
			ITFG2	RIB20928.1	-0.554279
			KICS2	RIB19524.1	-0.287917
			SZT2	RIB28720.1	-0.329216
Rhizophagus irregularis	G2	phosphate stress (5 diff. concentrations)	Tor1	POG81842.1	-0.321655
			NPRL2	POG63204.1	0.82
			WDR24(Sea2)	POG78393.1	0.164176
			Sec13	POG81658.1	0.339167
Rhizophagus irregularis	G3	symbiosis with Medicago truncatula (24hr)	Tor1	POG64648.1	2.08283
			Raptor	POG81927.1	0.703921
			LTOR2	POG73816.1	-0.644754
			LTOR3	POG82706.1	-0.80543
			TSC2	POG61014.1	0.809878
			DEPD5(Sea1)	POG70034.1	1.57575
			MIOS(Sea4)	POG59371.1	0.418017
			Sec13	POG81658.1	-0.725577
			Seh1	POG65578.1	-0.515856
			SZT2	POG73871.1	1.42556
Trichoderma reesei	A1	QM6a and Δace1 strains grown in Mandels-Andreotti medium containing 1% D-mannitol as carbon source	Tor1	EGR48933.1	-0.362943
			RAG A	EGR52500.1	-0.307426
			RAG B	EGR52500.1	-0.307426
			RAG C	EGR52500.1	-0.307426
			RAG D	EGR52500.1	-0.307426
			Rheb	EGR46480.1	0.959414
			TSC1	EGR48050.1	0.798899
			TSC2	EGR52643.1	-0.22047
			NPRL2	EGR47588.1	0.852794
Neurospora crassa	A2(a)	wild-type strain treated with 20mM H2O2	Tor1	EAA28509.3	1.44693
			Lst8	EAA31835.2	0.890476
			RAG A	ESA43353.1	0.515426
			RAG B	ESA43353.1	0.515426
			RAG C	ESA43353.1	0.515426
			RAG D	ESA43353.1	0.515426
			Rheb	EAA26730.1	-1.46157
			TSC1	ESA42868.1	-3.69165
			TSC2	ESA42647.1	-2.19794
			DEPD5	EAA33060.3	-0.921444
			NPRL2	EAA36179.3	1.08824
			NPRL3	EAA35874.1	2.76257
			Sea2	EAA35604.1	-2.15517
			Sea3	EAA34870.1	-1.96765
			Sec13	EAA28442.2	-1.20366
Neurospora crassa	A2(b)	upf1 knockout strain treated with 20mM H2O2	TSC1	ESA42868.1	-1.15795
			TSC2	ESA42647.1	0.408605
			NPRL2	EAA36179.3	-0.917951
			Sea2	EAA35604.1	0.743097
			Sea3	EAA34870.1	1.73448
			Sea4	ESA43260.1	0.781283
			Sec13	EAA28442.2	-1.28364
Coccidioides immitis	A3(a)	expression profiling in young spherules	FLCN	EAS36527.3	1.50552
			RAG A	KJF61440.1	0.731767
			RAG C	KJF61440.1	0.731767
			RAG D	KJF61440.1	0.731767
			Rheb	EAS30872.1	-0.791163
			TSC2	EAS27609.3	0.738234
			DEPD5	EAS35350.3	-1.86316
			NPRL2	EAS33917.3	0.613951
			NPRL3	EAS27663.1	-2.24568
			Sea2	EAS33543.3	0.820008
			Sea3	EAS30388.3	2.43078
			Sea4	KJF61581.1	-1.52026
			Sec13	EAS33189.3	-0.576099
Coccidioides immitis	A3(b)	expression profiling in mature spherules	Tor1	EAS33341.3	3.56295
			RAG A	KJF61440.1	0.998715
			RAG B	EAS31176.3	0.998715
			RAG C	KJF61440.1	0.998715
			RAG D	KJF61440.1	0.998715
			Rheb	EAS30872.1	0.780828
			DEPD5	EAS35350.3	-0.745458
			NPRL3	EAS27663.1	-1.93783
			Sea2	EAS33543.3	-3.01516
			Sea3	EAS30388.3	1.49636
			Sea4	KJF61581.1	-2.93801
			Sec13	EAS33189.3	-1.73563
Orbilia (Arthrobotrys) oligospora	A4(a)	wild-type gene expression profiling of cAMP/PKA signaling pathway	RAG A	EGX46586.1	0.555242
			RAG B	EGX46586.1	0.555242
			RAG C	EGX46586.1	0.555242
			RAG D	EGX46586.1	0.555242
			Rheb	EGX43789.1	0.636406
			NPRL2	EGX48459.1	0.550805
			NPRL3	EGX53285.1	0.502026
			Sec13	EGX51658.1	0.519793
Orbilia (Arthrobotrys) oligospora	A4(b)	ΔAoPkaC1 gene expression profiling of cAMP/PKA signaling pathway	Tor1	EGX52518.1	-0.364048
			Lst8	EGX44753.1	-0.740481
			RAG C	EGX46586.1	-0.400944
			RAG D	EGX46586.1	-0.400944
			Rheb	EGX43789.1	1.51299
			TSC1	EGX53470.1	-0.801868
			Sea3	EGX53985.1	0.959225
			Sec13	EGX49981.1	-0.621766
			Sestrin	EGX48541.1	-2.12181
Coprinopsis cinerea	B1	expression profiling upon deletion of cre1 regulating carbon catabolite repression	TSC2	EFI26920.1	-0.582265
			NPRL3	EFI27887.1	1.16431
			Sec13	EAU82848.1	0.757141
Rhizoctonia solani	B2	AG1-IA transcriptome profiling upon infecting rice leaves	Tor1	QRW15803.1	0.23652
			Lst8	QRW26965.1	-0.368993
			Rheb	QRW19044.1	-0.141502
			TSC1	QRW18798.1	0.192286
			TSC2	QRW26237.1	0.168654
			Sec13	QRW22637.1	0.322043
Ustilago maydis	B3(a)	wild-type gene expression profiling in minimal medium (2% arabinose/glucose) after 24h of growth	Tor1	KIS68642.1	0.479887
			Raptor	KIS72399.1	-1.41979
			Lst8	KIS69081.1	-0.912132
			RAG A	KIS71800.1	-0.309685
			RAG B	KIS71800.1	-0.309685
			RAG C	KIS71800.1	-0.309685
			RAG D	KIS71800.1	-0.309685
			Rheb	KIS66869.1	0.239045
			DEPD5	KIS70436.1	0.87305
			NPRL2	KIS71851.1	0.418045
			Sea3	KIS67371.1	0.511916
			Sec13	KIS69720.1	-0.396797
Ustilago maydis	B3(b)	Pcrg1:grx4 strain gene expression profiling in minimal medium (2% arabinose/glucose) after 24h of growth	Lst8	KIS69081.1	0.372948
			RAG A	KIS71800.1	-0.27491
			RAG B	KIS71800.1	-0.27491
			RAG C	KIS68985.1	-0.591979
			RAG D	KIS71800.1	-0.591979
			Rheb	KIS66869.1	0.472496
			DEPD5	KIS70436.1	0.869995
			Sea3	KIS67371.1	-0.619303
			Sec13	KIS69720.1	-0.965191

## Sheet: duplications
LTOR2			LTOR3			LTOR5			Rheb			TSC1			TSC2			KICS2			KPTN			ITFG2			SZT2			Castor1			Castor2			Sestrin			Tco89
Protein accession	Organism name		Protein accession	Organism name		Protein accession	Organism name		Protein accession	Organism name		Protein accession	Organism name		Protein accession	Organism name		Protein accession	Organism name		Protein accession	Organism name		Protein accession	Organism name		Protein accession	Organism name		Protein accession	Organism name		Protein accession	Organism name		Protein accession	Organism name		Protein accession	Organism name
KNE55386.1	Allomyces macrogynus ATCC 38327		RKO88688.1	Blyttiomyces helicus		ORY06590.1	Basidiobolus meristosporus CBS 931.73		SAL95328.1	Absidia glauca		KAG4081511.1	Neocallimastix sp. JGI-2020a		ORZ13049.1	Absidia repens		ORX90566.1	Basidiobolus meristosporus CBS 931.73		KNE54277.1	Allomyces macrogynus ATCC 38327		KNE73329.1	Allomyces macrogynus ATCC 38327		SAM01649.1	Absidia glauca		OBZ89265.1	Choanephora cucurbitarum		KNE63413.1	Allomyces macrogynus ATCC 38327		SAL97796.1	Absidia glauca		KAG0166395.1	Apophysomyces sp. BC1015
KNE60034.1	Allomyces macrogynus ATCC 38327		RKO84282.1	Blyttiomyces helicus		ORX81913.1	Basidiobolus meristosporus CBS 931.73		SAM00214.1	Absidia glauca		KAG4089552.1	Neocallimastix sp. JGI-2020a		ORZ22316.1	Absidia repens		ORY02227.1	Basidiobolus meristosporus CBS 931.73		KNE65177.1	Allomyces macrogynus ATCC 38327		KNE64127.1	Allomyces macrogynus ATCC 38327		SAL96853.1	Absidia glauca		OBZ83389.1	Choanephora cucurbitarum		KNE64769.1	Allomyces macrogynus ATCC 38327		SAM03282.1	Absidia glauca		KAG0166954.1	Apophysomyces sp. BC1015
ORY14236.1	Neocallimastix californiae		KAF7745883.1	Entomophthora muscae					ORZ25407.1	Absidia repens		ESA42868.1	Neurospora crassa OR74A		KXN67743.1	Conidiobolus coronatus NRRL 28638		KAG4099457.1	Neocallimastix sp. JGI-2020a		RHZ55137.1	Diversispora epigaea		RKP34065.1	Dimargaris cristalligena		ORZ24218.1	Absidia repens		KAG0329475.1	Dissophora globulifera		KNE64601.1	Allomyces macrogynus ATCC 38327		KNE57921.1	Allomyces macrogynus ATCC 38327		ORX90979.1	Basidiobolus meristosporus CBS 931.73
ORY69244.1	Neocallimastix californiae		KAF7743424.1	Entomophthora muscae					ORZ06706.1	Absidia repens		ESA42867.1	Neurospora crassa OR74A		KXN72830.1	Conidiobolus coronatus NRRL 28638		KAG4108573.1	Neocallimastix sp. JGI-2020a		RHZ73218.1	Diversispora epigaea		RKP33963.1	Dimargaris cristalligena		ORZ05243.1	Absidia repens		KAG0312226.1	Dissophora globulifera		ORX89429.1	Basidiobolus meristosporus CBS 931.73		KNE59098.1	Allomyces macrogynus ATCC 38327		ORY05469.1	Basidiobolus meristosporus CBS 931.73
			RIB17117.1	Gigaspora rosea					ORX82336.1	Anaeromyces robustus		RCH81789.1	Rhizopus azygosporus		AGV14157.1	Cryptococcus neoformans var. grubii H99					KAF7751411.1	Entomophthora muscae		RUS23384.1	Endogone sp. FLAS-F59071		KNE62111.1	Allomyces macrogynus ATCC 38327		KAF9436776.1	Entomortierella beljakovae		ORX94525.1	Basidiobolus meristosporus CBS 931.73		KNE58155.1	Allomyces macrogynus ATCC 38327		OBZ82364.1	Choanephora cucurbitarum
			RIB17118.1	Gigaspora rosea					ORX78721.1	Anaeromyces robustus		RCH90275.1	Rhizopus azygosporus		AFR93740.2	Cryptococcus neoformans var. grubii H99					KAF7740121.1	Entomophthora muscae		RUS23386.1	Endogone sp. FLAS-F59071		KNE62112.1	Allomyces macrogynus ATCC 38327		KAF9434210.1	Entomortierella beljakovae		ORX93369.1	Basidiobolus meristosporus CBS 931.73		KNE59356.1	Allomyces macrogynus ATCC 38327		OBZ88107.1	Choanephora cucurbitarum
									KAG0174930.1	Apophysomyces sp. BC1015					KAF7750378.1	Entomophthora muscae					KAF0528290.1	Gigaspora margarita					KNE63093.1	Allomyces macrogynus ATCC 38327		KAF8975088.1	Entomortierella lignicola		KAG0329475.1	Dissophora globulifera		RCI00342.1	Rhizopus azygosporus		OBZ89504.1	Choanephora cucurbitarum
									KAG0190882.1	Apophysomyces sp. BC1034					KAF7744480.1	Entomophthora muscae					KAF0528289.1	Gigaspora margarita					KAF7728698.1	Apophysomyces ossiformis		KAF8979637.1	Entomortierella lignicola		KAG0312226.1	Dissophora globulifera		RCH91552.1	Rhizopus azygosporus		OBZ91471.1	Choanephora cucurbitarum
									ORY06737.1	Basidiobolus meristosporus CBS 931.73					KAG4104984.1	Neocallimastix sp. JGI-2020a					RUP51940.1	Jimgerdemannia flammicorona					KAF7728436.1	Apophysomyces ossiformis		KAG0363016.1	Gamsiella multidivaricata		KAF8930188.1	Dissophora ornata		KAG2189118.1	Umbelopsis vinacea		GAN06715.1	Mucor ambiguus
									ORY02325.1	Basidiobolus meristosporus CBS 931.73					KAG4091303.1	Neocallimastix sp. JGI-2020a					RUP51938.1	Jimgerdemannia flammicorona					KAG0169771.1	Apophysomyces sp. BC1015		KAG0368657.1	Gamsiella multidivaricata		KAF8923034.1	Dissophora ornata		KAG2182629.1	Umbelopsis vinacea		GAN06582.1	Mucor ambiguus
									EAU87712.2	Coprinopsis cinerea okayama7#130					ESA42646.1	Neurospora crassa OR74A					KAG0205586.1	Mortierella sp. GBA43					KAG0165256.1	Apophysomyces sp. BC1015		KAG0054561.1	Gryganskiella cystojenkinii		RUS15969.1	Endogone sp. FLAS-F59071					GAN00606.1	Mucor ambiguus
									EAU84750.1	Coprinopsis cinerea okayama7#130					ESA42647.1	Neurospora crassa OR74A					KAG0226151.1	Mortierella sp. GBA43					KAG0173863.1	Apophysomyces sp. BC1021		KAG0054511.1	Gryganskiella cystojenkinii		RUS14439.1	Endogone sp. FLAS-F59071					KAF1796705.1	Mucor lusitanicus
									AFR93376.2	Cryptococcus neoformans var. grubii H99					GET01940.1	Rhizophagus clarus					KAG0206913.1	Mortierella sp. GBA43					KAG0173864.1	Apophysomyces sp. BC1021		KAF9206411.1	Haplosporangium sp. Z 27		KAF9434210.1	Entomortierella beljakovae					KAF1807054.1	Mucor lusitanicus
									AGV15414.1	Cryptococcus neoformans var. grubii H99					GET01939.1	Rhizophagus clarus					KAG2225285.1	Mucor circinatus					KAG0179305.1	Apophysomyces sp. BC1021		KAF9208067.1	Haplosporangium sp. Z 27		KAF9436776.1	Entomortierella beljakovae					KAF1807715.1	Mucor lusitanicus
									EJT97495.1	Dacryopinax primogenitus					EEB05284.1	Schizosaccharomyces japonicus yFS275					KAG2225284.1	Mucor circinatus					RKO90864.1	Blyttiomyces helicus		KAF9177366.1	Haplosporangium sp. Z 767		KAG0001792.1	Entomortierella chlamydospora					KAG2215223.1	Mucor plumbeus
									EJT97509.1	Dacryopinax primogenitus					EEB09703.2	Schizosaccharomyces japonicus yFS275											RKO90863.1	Blyttiomyces helicus		KAF9184667.1	Haplosporangium sp. Z 767		KAF9996280.1	Entomortierella chlamydospora					KAG2215726.1	Mucor plumbeus
									KAG0319037.1	Dissophora globulifera					OMJ17156.1	Smittium culicis											OBZ90618.1	Choanephora cucurbitarum		OAQ34703.1	Linnemannia elongata AG-77		KAF8975088.1	Entomortierella lignicola					KAG2207760.1	Mucor saturninus
									KAG0330468.1	Dissophora globulifera					OMJ25492.1	Smittium culicis											OBZ91421.1	Choanephora cucurbitarum		OAQ22524.1	Linnemannia elongata AG-77		KAF8979637.1	Entomortierella lignicola					KAG2208750.1	Mucor saturninus
									KAF8931536.1	Dissophora ornata					OMJ18887.1	Smittium culicis											TPX67426.1	Chytriomyces confervae		KAG0271309.1	Linnemannia exigua		KAF8975829.1	Entomortierella lignicola					KAG2211726.1	Mucor saturninus
									KAF8937631.1	Dissophora ornata																	TPX74907.1	Chytriomyces confervae		KAG0280330.1	Linnemannia exigua		KAG0363016.1	Gamsiella multidivaricata					KAG2230344.1	Thamnidium elegans
									KAF7746741.1	Entomophthora muscae																	TPX65697.1	Chytriomyces confervae		KAG0281692.1	Linnemannia gamsii		KAG0368657.1	Gamsiella multidivaricata					KAG2233658.1	Thamnidium elegans
									KAF7756646.1	Entomophthora muscae																	TPX65699.1	Chytriomyces confervae		KAG0287155.1	Linnemannia gamsii		KAG0054561.1	Gryganskiella cystojenkinii					KAG2235880.1	Thamnidium elegans
									KAF9434764.1	Entomortierella beljakovae																	KAG0371246.1	Gamsiella multidivaricata		KAG9070317.1	Linnemannia hyalina		KAG0054511.1	Gryganskiella cystojenkinii					KAG2237871.1	Thamnidium elegans
									KAF9429149.1	Entomortierella beljakovae																	KAG0371247.1	Gamsiella multidivaricata		KAG9069274.1	Linnemannia hyalina		KAF8923912.1	Haplosporangium bisporale
									KAG0368891.1	Gamsiella multidivaricata																	KAG0271826.1	Linnemannia exigua		KAF9137450.1	Linnemannia schmuckeri		KAF8929857.1	Haplosporangium bisporale
									KAG0369058.1	Gamsiella multidivaricata																	KAG0272187.1	Linnemannia exigua		KAF9154878.1	Linnemannia schmuckeri		KAF8944854.1	Haplosporangium gracile
									KAF0446272.1	Gigaspora margarita																	KAG0299049.1	Linnemannia gamsii		KAF9913036.1	Linnemannia zychae		KAF8944853.1	Haplosporangium gracile
									KAF0427354.1	Gigaspora margarita																	KAG0299014.1	Linnemannia gamsii		KAF9907566.1	Linnemannia zychae		KAF8937691.1	Haplosporangium gracile
									KAF0446271.1	Gigaspora margarita																	KAG0254024.1	Mortierella polycephala		ORZ23795.1	Lobosporangium transversale		KAF9185150.1	Haplosporangium sp. Z 11
									KAG0055771.1	Gryganskiella cystojenkinii																	KAG0254023.1	Mortierella polycephala		ORZ10287.1	Lobosporangium transversale		KAF9193770.1	Haplosporangium sp. Z 11
									KAG0054220.1	Gryganskiella cystojenkinii																	KAF9129856.1	Mortierella sp. GBA39		KAF9982014.1	Mortierella antarctica		KAF9206411.1	Haplosporangium sp. Z 27
									KAF8941750.1	Haplosporangium gracile																	KAF9144541.1	Mortierella sp. GBA39		KAF9989533.1	Mortierella antarctica		KAF9206487.1	Haplosporangium sp. Z 27
									KAF8938700.1	Haplosporangium gracile																	GAN01005.1	Mucor ambiguus		KAF9549781.1	Mortierella hygrophila		KAF9208067.1	Haplosporangium sp. Z 27
									KAF9199937.1	Haplosporangium sp. Z 27																	GAN06394.1	Mucor ambiguus		KAF9538523.1	Mortierella hygrophila		KAF9177366.1	Haplosporangium sp. Z 767
									KAF9200071.1	Haplosporangium sp. Z 27																	KAG2227474.1	Mucor circinatus		KAG0254738.1	Mortierella polycephala		KAF9184667.1	Haplosporangium sp. Z 767
									KAF9181313.1	Haplosporangium sp. Z 767																	KAG2219749.1	Mucor circinatus		KAG0248927.1	Mortierella polycephala		OAQ34703.1	Linnemannia elongata AG-77
									KAF9194891.1	Haplosporangium sp. Z 767																	KAF1803616.1	Mucor lusitanicus		KAF9132245.1	Mortierella sp. 14UC		OAQ22524.1	Linnemannia elongata AG-77
									RUP51106.1	Jimgerdemannia flammicorona																	KAF1797644.1	Mucor lusitanicus		KAF9122272.1	Mortierella sp. 14UC		KAG0271309.1	Linnemannia exigua
									RUP06352.1	Jimgerdemannia flammicorona																	KAF1803617.1	Mucor lusitanicus		KAF9085134.1	Mortierella sp. AD031		KAG0280330.1	Linnemannia exigua
									KAG0275607.1	Linnemannia gamsii																	KAF1803618.1	Mucor lusitanicus		KAF9080767.1	Mortierella sp. AD031		KAG0287155.1	Linnemannia gamsii
									KAG0295611.1	Linnemannia gamsii																	KAG2207636.1	Mucor plumbeus		KAG0374977.1	Mortierella sp. AD032		KAG0281692.1	Linnemannia gamsii
									KAF9910192.1	Linnemannia zychae																	KAG2206678.1	Mucor plumbeus		KAG0379108.1	Mortierella sp. AD032		KAG9069274.1	Linnemannia hyalina
									KAF9909490.1	Linnemannia zychae																	KAG2197725.1	Mucor saturninus		KAF9358779.1	Mortierella sp. AD094		KAG9070317.1	Linnemannia hyalina
									ORZ19117.1	Lobosporangium transversale																	KAG2201638.1	Mucor saturninus		KAF9352495.1	Mortierella sp. AD094		KAF9137450.1	Linnemannia schmuckeri
									ORZ14345.1	Lobosporangium transversale																	KAG2197726.1	Mucor saturninus		KAF9101507.1	Mortierella sp. AM989		KAF9154878.1	Linnemannia schmuckeri
									KAF9586152.1	Lunasporangiospora selenospora																	KAG5458945.1	Olpidium bornovanus		KAF9116056.1	Mortierella sp. AM989		KAF9907566.1	Linnemannia zychae
									KAF9583708.1	Lunasporangiospora selenospora																	KAG5460965.1	Olpidium bornovanus		KAG0196695.1	Mortierella sp. GBA30		KAF9913036.1	Linnemannia zychae
									KAF9939766.1	Modicella reniformis																	CEP16999.1	Parasitella parasitica		KAG0200865.1	Mortierella sp. GBA30		ORZ23795.1	Lobosporangium transversale
									KAF9972579.1	Modicella reniformis																	CEP07420.1	Parasitella parasitica		KAF9140457.1	Mortierella sp. GBA39		ORZ10287.1	Lobosporangium transversale
									KAF9982743.1	Mortierella antarctica																	OAD78251.1	Phycomyces blakesleeanus NRRL 1555		KAF9141586.1	Mortierella sp. GBA39		KAF9998475.1	Modicella reniformis
									KAF9983838.1	Mortierella antarctica																	OAD76318.1	Phycomyces blakesleeanus NRRL 1555		KAG0225080.1	Mortierella sp. GBA43		KAF9959831.1	Modicella reniformis
									KAG0260688.1	Mortierella polycephala																	OUM56448.1	Piromyces sp. E2		KAG0237694.1	Mortierella sp. GBA43		KAF9989533.1	Mortierella antarctica
									KAG0266346.1	Mortierella polycephala																	OUM56959.1	Piromyces sp. E2		KAF9365191.1	Mortierella sp. NVP85		KAF9982013.1	Mortierella antarctica
									KAF9173804.1	Mortierella sp. AD010																	EIE82896.1	Rhizopus delemar RA 99-880		KAF9350661.1	Mortierella sp. NVP85		KAF9538523.1	Mortierella hygrophila
									KAF9172098.1	Mortierella sp. AD010																	EIE82895.1	Rhizopus delemar RA 99-880		GAN10006.1	Mucor ambiguus		KAF9549781.1	Mortierella hygrophila
									KAF9093798.1	Mortierella sp. AD031																	EIE82894.1	Rhizopus delemar RA 99-880		GAN04449.1	Mucor ambiguus		KAG0254738.1	Mortierella polycephala
									KAF9082739.1	Mortierella sp. AD031																	EIE85658.1	Rhizopus delemar RA 99-880		KAG2190164.1	Mucor plumbeus		KAG0248927.1	Mortierella polycephala
									KAG0372180.1	Mortierella sp. AD032																	ORY48653.1	Rhizoclosmatium globosum		KAG2209917.1	Mucor plumbeus		KAF9122272.1	Mortierella sp. 14UC
									KAG0380753.1	Mortierella sp. AD032																	ORY48652.1	Rhizoclosmatium globosum		KAG2198906.1	Mucor saturninus		KAF9132245.1	Mortierella sp. 14UC
									KAF9354539.1	Mortierella sp. AD094																	ORY48654.1	Rhizoclosmatium globosum		KAG2201413.1	Mucor saturninus		KAF9160812.1	Mortierella sp. AD010
									KAF9348859.1	Mortierella sp. AD094																	ORY48651.1	Rhizoclosmatium globosum		KAG4084599.1	Neocallimastix sp. JGI-2020a		KAF9171034.1	Mortierella sp. AD010
									KAG0204722.1	Mortierella sp. GBA30																	RCH86238.1	Rhizopus azygosporus		KAG4094328.1	Neocallimastix sp. JGI-2020a		KAF9398275.1	Mortierella sp. AD011
									KAG0196446.1	Mortierella sp. GBA30																	RCH99216.1	Rhizopus azygosporus		CEP15611.1	Parasitella parasitica		KAF9384741.1	Mortierella sp. AD011
									KAF9097906.1	Mortierella sp. GBA35																	RCH84921.1	Rhizopus azygosporus		CEP16307.1	Parasitella parasitica		KAF9080767.1	Mortierella sp. AD031
									KAF9100767.1	Mortierella sp. GBA35																	RCH96483.1	Rhizopus azygosporus		KAG0011105.1	Podila clonocystis		KAF9085134.1	Mortierella sp. AD031
									KAG0243042.1	Mortierella sp. GBA43																	RCH92513.1	Rhizopus azygosporus		KAG0026674.1	Podila clonocystis		KAG0374977.1	Mortierella sp. AD032
									KAG0223654.1	Mortierella sp. GBA43																	PHZ10266.1	Rhizopus microsporus ATCC 52813		KAG0098230.1	Podila epicladia		KAG0379108.1	Mortierella sp. AD032
									GAN06843.1	Mucor ambiguus																	PHZ12259.1	Rhizopus microsporus ATCC 52813		KAG0091493.1	Podila epicladia		KAF9352495.1	Mortierella sp. AD094
									GAN06401.1	Mucor ambiguus																	ORY96354.1	Syncephalastrum racemosum		KAF9312087.1	Podila horticola		KAF9358779.1	Mortierella sp. AD094
									KAF1802545.1	Mucor lusitanicus																	ORY94856.1	Syncephalastrum racemosum		KAF9318725.1	Podila horticola		KAF9116056.1	Mortierella sp. AM989
									KAF1802749.1	Mucor lusitanicus																	KAG2232687.1	Thamnidium elegans		KAG0335774.1	Podila humilis		KAF9101507.1	Mortierella sp. AM989
									KAG2198917.1	Mucor plumbeus																	KAG2234516.1	Thamnidium elegans		KAG0329500.1	Podila humilis		KAG0200865.1	Mortierella sp. GBA30
									KAG2196423.1	Mucor plumbeus																	KAG2180292.1	Umbelopsis isabellina		KAG0349015.1	Podila minutissima		KAG0196695.1	Mortierella sp. GBA30
									ORY23508.1	Neocallimastix californiae																	KAG2180291.1	Umbelopsis isabellina		KAG0355287.1	Podila minutissima		KAF9093672.1	Mortierella sp. GBA35
									ORY36965.1	Neocallimastix californiae																	KAG2183487.1	Umbelopsis isabellina		RCH91124.1	Rhizopus azygosporus		KAF9085797.1	Mortierella sp. GBA35
									KAG4106951.1	Neocallimastix sp. JGI-2020a																	KAG2185506.1	Umbelopsis vinacea		RCH96922.1	Rhizopus azygosporus		KAF9141586.1	Mortierella sp. GBA39
									KAG4103993.1	Neocallimastix sp. JGI-2020a																	KAG2181534.1	Umbelopsis vinacea					KAF9140457.1	Mortierella sp. GBA39
									KAG4084780.1	Neocallimastix sp. JGI-2020a																							KAG0225080.1	Mortierella sp. GBA43
									KAG4083644.1	Neocallimastix sp. JGI-2020a																							KAG0237694.1	Mortierella sp. GBA43
									CEP11609.1	Parasitella parasitica																							KAG0210060.1	Mortierella sp. NVP41
									CEP15538.1	Parasitella parasitica																							KAG0197608.1	Mortierella sp. NVP41
									ORX53437.1	Piromyces finnis																							KAF9350661.1	Mortierella sp. NVP85
									ORX60201.1	Piromyces finnis																							KAF9365191.1	Mortierella sp. NVP85
									OUM59371.1	Piromyces sp. E2																							KAF9344464.1	Mortierella sp. NVP85
									OUM65369.1	Piromyces sp. E2																							GAN10006.1	Mucor ambiguus
									PVV01126.1	Smittium megazygosporum																							GAN04449.1	Mucor ambiguus
									PVU93242.1	Smittium megazygosporum																							KAG2224759.1	Mucor circinatus
																																	KAG2209917.1	Mucor plumbeus
																																	KAG2190164.1	Mucor plumbeus
																																	KAG2198906.1	Mucor saturninus
																																	KAG2201413.1	Mucor saturninus
																																	ORY00870.1	Neocallimastix californiae
																																	ORY25988.1	Neocallimastix californiae
																																	KAG4084599.1	Neocallimastix sp. JGI-2020a
																																	KAG4094328.1	Neocallimastix sp. JGI-2020a
																																	KAG0011105.1	Podila clonocystis
																																	KAG0017614.1	Podila clonocystis
																																	KAG0026674.1	Podila clonocystis
																																	KAG0098230.1	Podila epicladia
																																	KAG0091493.1	Podila epicladia
																																	KAF9318725.1	Podila horticola
																																	KAF9312087.1	Podila horticola
																																	KAG0335774.1	Podila humilis
																																	KAG0329500.1	Podila humilis
																																	KAG0349015.1	Podila minutissima
																																	KAG0355287.1	Podila minutissima
																																	KFH71723.1	Podila verticillata NRRL 6337
																																	KFH73619.1	Podila verticillata NRRL 6337
																																	KFH65421.1	Podila verticillata NRRL 6337

## Sheet: EGO_complex_conservation
Summary of the EGO complex proteins in different families of Saccharomycotina (arranged in the order of differentiation with the youngest families on top Groenewald et.al, 2023)
Saccharomycotina families	Ego1	Ego2	Ego3	Ltor2	Ltor3	Ltor4	Ltor5
Saccharomycetaceae	1	1	1	0	0	0	0		1	PRESENT
Saccharomycodaceae	1	1	1	0	0	0	0		0	ABSENT
Saccharomycopsidaceae	0	0	0	0	0	0	0
Wickerhamomycetaceae	1	1	1	0	0	0	0
Phaffomycetaceae	1	1	1	0	0	0	0
Ascoideaceae	0	0	0	0	1	0	0
Pachysolenaceae	0	0	1	0	0	0	0
Pichiaceae	1	0	1	0	0	1	1
Cephaloascaceae	0	1	0	0	1	0	0
Debaryomycetaceae	1	1	1	0	0	0	0
Metschnikowiaceae	1	1	0	0	0	0	0
Sporopachydermiaceae	0	0	0	0	0	0	0
Alloascoideaceae	0	0	1	0	0	1	0
Dipodascaceae	1	1	1	0	0	0	1
Trichomonascaceae	1	0	1	0	1	1	1
Trigonopsidaceae	1	0	1	0	0	0	1
Lipomycetaceae	1	0	0	1	0	0	0
